# Supplementary material for: Biosynthetic mechanisms of isoflavone accumulation affected by different growth patterns in Astragalus mongholicus products
Source: BMC Plant Biol. 2022 Aug 23;22:410. doi: 10.1186/s12870-022-03769-5 (PMC9396891; doi:10.1186/s12870-022-03769-5)
Supplement: Supplementary file 3 — Additional file 3. DESeq.A6_vs_B2. [file 12870_2022_3769_MOESM3_ESM.xlsx]

## Sheet: 【UP】DESeq.A6_vs_B2
ID	A6	B2	foldchange(B2/A6)	pvalue	padj	Length	GO	KEGG	eggNOG	eggNOG_Category	Swissprot	NR
c436_g1	0	6.48	Inf	0.032	1	510	-	-	-	-	-	-
c4419_g1	0	8.79	Inf	0.035	1	591	GO:0006412	-	virNOG07807	J	sp|P13651|IF5A_DICDI Eukaryotic translation initiation factor 5A OS=Dictyostelium discoideum GN=eif5a PE=1 SV=2	gi|159483583|ref|XP_001699840.1| eukaryotic initiation factor [Chlamydomonas reinhardtii] gi|158281782|gb|EDP07536.1| eukaryotic initiation factor [Chlamydomonas reinhardtii]
c6927_g1	0	6.11	Inf	0.039	1	708	GO:0000027;GO:0006412;GO:0022625;GO:0003735	-	virNOG07508	J	sp|Q7RVN0|RL11_NEUCR 60S ribosomal protein L11 OS=Neurospora crassa (strain ATCC 24698 / 74-OR23-1A / CBS 708.71 / DSM 1257 / FGSC 987) GN=rpl-11 PE=3 SV=2	gi|168014334|ref|XP_001759707.1| predicted protein [Physcomitrella patens] gi|168052013|ref|XP_001778446.1| predicted protein [Physcomitrella patens] gi|168054739|ref|XP_001779787.1| predicted protein [Physcomitrella patens] gi|162668788|gb|EDQ55388.1| predicted protein [Physcomitrella patens] gi|162670147|gb|EDQ56721.1| predicted protein [Physcomitrella patens] gi|162689246|gb|EDQ75619.1| predic…
c6978_g1	0	11.21	Inf	0.007	1	811	GO:0005840;GO:0006412	-	virNOG01412	J	sp|P34091|RL6_MESCR 60S ribosomal protein L6 OS=Mesembryanthemum crystallinum GN=RPL6 PE=2 SV=1	gi|970030931|ref|XP_015076751.1| PREDICTED: 60S ribosomal protein L6-like [Solanum pennellii]
c16181_g1	0	8.17	Inf	0.014	1	1328	GO:0016616;GO:0044710;GO:0071704	-	virNOG07660	C	sp|P00338|LDHA_HUMAN L-lactate dehydrogenase A chain OS=Homo sapiens GN=LDHA PE=1 SV=2	gi|908212406|ref|NP_001266020.2| lactate dehydrogenase 1 [Solanum lycopersicum]
c18254_g1	0	25.91	Inf	0	0.044	1008	-	-	-	-	sp|P03891|NU2M_HUMAN NADH-ubiquinone oxidoreductase chain 2 OS=Homo sapiens GN=MT-ND2 PE=1 SV=2	-
c21108_g1	0	17.75	Inf	0.012	1	987	-	-	-	-	-	-
c22377_g1	0	6.12	Inf	0.039	1	865	-	-	-	-	-	-
c25012_g1	0	6.77	Inf	0.028	1	585	-	-	-	-	-	-
c26517_g1	0	7.5	Inf	0.019	1	545	-	-	-	-	-	-
c27682_g1	0	20.42	Inf	0	0.156	927	GO:0003723;GO:0006412;GO:0022627;GO:0003735	-	virNOG07390	J	sp|P15880|RS2_HUMAN 40S ribosomal protein S2 OS=Homo sapiens GN=RPS2 PE=1 SV=2	gi|1026762705|gb|OAE23898.1| hypothetical protein AXG93_1217s1100 [Marchantia polymorpha subsp. polymorpha]
c31645_g1	0	10.57	Inf	0.034	1	640	-	-	-	-	-	-
c33246_g1	0	19.14	Inf	0.037	1	1583	-	-	-	-	-	-
c35448_g1	0	11.61	Inf	0.022	1	553	-	-	-	-	-	-
c42247_g1	0	7.48	Inf	0.019	1	455	-	-	-	-	-	-
c44068_g1	0	9.48	Inf	0.014	1	805	-	-	-	-	-	-
c44647_g1	0	21.85	Inf	0.032	1	699	-	-	-	-	-	-
c47747_g1	0	5.79	Inf	0.047	1	740	GO:0000902;GO:0005856;GO:0007015	-	virNOG09199	Z	sp|P53487|ARP2_ACACA Actin-related protein 2 OS=Acanthamoeba castellanii GN=arp2 PE=2 SV=1	gi|702443933|ref|XP_010024178.1| PREDICTED: actin-related protein 2 [Eucalyptus grandis]
c48268_g1	0	25.07	Inf	0.002	1	1005	GO:0030529	-	virNOG11157	J	sp|Q9LHP1|RL74_ARATH 60S ribosomal protein L7-4 OS=Arabidopsis thaliana GN=RPL7D PE=2 SV=1	gi|326498709|dbj|BAK02340.1| predicted protein [Hordeum vulgare subsp. vulgare]
c48526_g1	0	7.85	Inf	0.016	1	764	-	-	virNOG01412	J	sp|Q02878|RL6_HUMAN 60S ribosomal protein L6 OS=Homo sapiens GN=RPL6 PE=1 SV=3	gi|674906801|emb|CDY26150.1| BnaA06g12670D [Brassica napus]
c49956_g1	0	27.74	Inf	0.005	1	1673	-	-	-	-	-	-
c51672_g1	0	6.49	Inf	0.032	1	928	GO:0005634;GO:0009414;GO:0009409;GO:0009651;GO:0003676	-	virNOG07028;virNOG22135;virNOG06484;virNOG07615	AR	sp|Q5RA82|HNRPC_PONAB Heterogeneous nuclear ribonucleoprotein C OS=Pongo abelii GN=HNRNPC PE=2 SV=1	gi|297840491|ref|XP_002888127.1| hypothetical protein ARALYDRAFT_315285 [Arabidopsis lyrata subsp. lyrata] gi|297333968|gb|EFH64386.1| hypothetical protein ARALYDRAFT_315285 [Arabidopsis lyrata subsp. lyrata]
c52371_g1	0	13.61	Inf	0.004	1	629	-	-	-	-	-	-
c53627_g1	0	12.6	Inf	0.006	1	1238	-	-	-	-	-	-
c59032_g1	0	11.6	Inf	0.003	1	685	GO:0006457;GO:0003755;GO:0000413	-	virNOG03949	O	sp|Q0ZQK6|PPIA_SYMSY Peptidyl-prolyl cis-trans isomerase A OS=Symphalangus syndactylus GN=PPIA PE=3 SV=3	gi|1012033921|ref|XP_015952684.1| PREDICTED: peptidyl-prolyl cis-trans isomerase-like [Arachis duranensis] gi|488726160|gb|AGL08208.1| cyclophilin [Arachis hypogaea] gi|488726237|gb|AGL08219.1| cyclophilin [Arachis hypogaea]
c61011_g1	0	7.14	Inf	0.023	1	548	GO:0043229	-	virNOG23581;euNOG29182;virNOG25139	B	sp|P82898|H1A_OLILU Histone H1A (Fragment) OS=Olisthodiscus luteus PE=1 SV=1	gi|734358092|gb|KHN14704.1| Histone H1.2 [Glycine soja]
c61169_g1	0	11.53	Inf	0.006	1	711	-	-	-	-	-	-
c61551_g1	0	5.79	Inf	0.047	1	1422	GO:0016491	-	virNOG34059	S	sp|A5FZG9|HCP_ACICJ Hydroxylamine reductase OS=Acidiphilium cryptum (strain JF-5) GN=hcp PE=3 SV=1	gi|302842279|ref|XP_002952683.1| hybrid-cluster protein [Volvox carteri f. nagariensis] gi|300262027|gb|EFJ46236.1| hybrid-cluster protein [Volvox carteri f. nagariensis]
c64017_g1	0	10.24	Inf	0.024	1	1003	-	-	-	-	-	-
c64145_g1	0	6.09	Inf	0.039	1	596	-	-	virNOG05694;COG1632	J	sp|Q8X034|RL15_NEUCR 60S ribosomal protein L15 OS=Neurospora crassa (strain ATCC 24698 / 74-OR23-1A / CBS 708.71 / DSM 1257 / FGSC 987) GN=rpl-15 PE=3 SV=1	gi|743827617|ref|XP_010933636.1| PREDICTED: 60S ribosomal protein L15-1 [Elaeis guineensis]
c64528_g1	0	10.24	Inf	0.005	1	1451	-	-	-	-	sp|Q86134|NCAP_LNYV3 Nucleoprotein OS=Lettuce necrotic yellows virus (isolate 318) GN=N PE=3 SV=1	gi|224102181|ref|XP_002312578.1| hypothetical protein POPTR_0008s16330g [Populus trichocarpa] gi|222852398|gb|EEE89945.1| hypothetical protein POPTR_0008s16330g [Populus trichocarpa]
c66314_g1	0	10.8	Inf	0.044	1	740	-	-	COG0526;virNOG20797;virNOG09353	O	sp|Q50KB1|SEP2_EMIHU Protein disulfide-isomerase-like protein EhSep2 OS=Emiliania huxleyi GN=SEP2 PE=1 SV=2	gi|255078914|ref|XP_002503037.1| predicted protein [Micromonas commoda] gi|226518303|gb|ACO64295.1| predicted protein [Micromonas commoda]
c66597_g1	0	11.9	Inf	0.008	1	383	-	-	-	-	-	-
c68272_g1	0	7.81	Inf	0.016	1	602	-	-	-	-	-	-
c73779_g1	0	8.19	Inf	0.014	1	897	-	-	-	-	-	-
c74051_g1	0	11.57	Inf	0.006	1	815	-	-	-	-	sp|P52890|ATF1_SCHPO Transcription factor atf1 OS=Schizosaccharomyces pombe (strain 972 / ATCC 24843) GN=atf1 PE=1 SV=1	-
c75059_g1	0	9.88	Inf	0.009	1	761	-	-	-	-	-	-
c75185_g1	0	10.57	Inf	0.004	1	1311	-	-	virNOG00855;virNOG26718	P	sp|P9WPD7|Y2685_MYCTU Uncharacterized transporter Rv2685 OS=Mycobacterium tuberculosis (strain ATCC 25618 / H37Rv) GN=Rv2685 PE=1 SV=1	gi|926798785|ref|XP_013906816.1| putative transporter [Monoraphidium neglectum] gi|761978120|gb|KIZ07797.1| putative transporter [Monoraphidium neglectum]
c75757_g1	0	6.1	Inf	0.039	1	749	-	-	-	-	-	-
c76275_g1	0	11.21	Inf	0.006	1	747	GO:0006412;GO:0022627;GO:0003735	-	virNOG00850	J	sp|Q764D2|RS3A_LENED 40S ribosomal protein S1 OS=Lentinula edodes GN=RPS1 PE=2 SV=1	gi|545372264|ref|XP_005650618.1| ribosomal protein S3Ae [Coccomyxa subellipsoidea C-169] gi|384252598|gb|EIE26074.1| ribosomal protein S3Ae [Coccomyxa subellipsoidea C-169]
c76484_g1	0	9.9	Inf	0.006	1	983	-	-	-	-	-	-
c77276_g1	0	10.57	Inf	0.045	1	770	-	-	-	-	-	-
c77284_g1	0	7.16	Inf	0.023	1	934	-	-	-	-	-	-
c77404_g1	0	7.16	Inf	0.023	1	876	-	-	-	-	-	-
c77495_g1	0	7.16	Inf	0.032	1	764	-	-	-	-	-	-
c78461_g1	3.13	24.47	7.83	0.01	1	373	-	-	virNOG12366	S	-	gi|571446330|ref|XP_006577060.1| PREDICTED: uncharacterized protein LOC100790018 [Glycine max] gi|947119611|gb|KRH67860.1| hypothetical protein GLYMA_03G192000 [Glycine max]
c79906_g1	0	30.84	Inf	0.001	0.625	1619	-	-	virNOG06787;virNOG02802;virNOG04540;NOG00192	RG	sp|Q10286|ITR1_SCHPO Myo-inositol transporter 1 OS=Schizosaccharomyces pombe (strain 972 / ATCC 24843) GN=itr1 PE=3 SV=1	gi|1024011303|gb|KZV33658.1| Inositol transporter 4 [Dorcoceras hygrometricum]
c79925_g1	0	17.9	Inf	0.019	1	1143	-	-	-	-	-	-
c80159_g1	0	23.77	Inf	0.002	1	1652	-	-	virNOG01829;virNOG09759;virNOG07734;virNOG02241	Q	sp|P06811|LAC1_NEUCR Laccase OS=Neurospora crassa (strain ATCC 24698 / 74-OR23-1A / CBS 708.71 / DSM 1257 / FGSC 987) GN=lacc PE=1 SV=3	gi|326512804|dbj|BAK03309.1| predicted protein [Hordeum vulgare subsp. vulgare]
c80499_g1	0	11.57	Inf	0.003	1	1057	-	-	virNOG00523;virNOG15637	G	sp|P32470|CHI1_APHAL Chitinase 1 OS=Aphanocladium album GN=CHI1 PE=1 SV=2	gi|326517212|dbj|BAJ99972.1| predicted protein [Hordeum vulgare subsp. vulgare]
c80823_g1	0	185.64	Inf	0.046	1	2018	-	-	-	-	-	-
c82082_g1	0	9.21	Inf	0.008	1	867	-	-	-	-	-	-
c82285_g1	0	8.79	Inf	0.048	1	735	-	-	-	-	-	-
c82386_g1	0	9.89	Inf	0.006	1	1869	GO:0043168;GO:0000166;GO:0044281;GO:0016874;GO:0071704	-	virNOG04006	C	sp|O17732|PYC1_CAEEL Pyruvate carboxylase 1 OS=Caenorhabditis elegans GN=pyc-1 PE=1 SV=1	gi|303278200|ref|XP_003058393.1| pyruvate carboxylase [Micromonas pusilla CCMP1545] gi|226459553|gb|EEH56848.1| pyruvate carboxylase [Micromonas pusilla CCMP1545]
c82849_g1	0	16.02	Inf	0	0.475	1602	GO:0006101;GO:0046912	-	virNOG09974	C	sp|O80433|CISY_DAUCA Citrate synthase, mitochondrial OS=Daucus carota GN=CS PE=2 SV=1	gi|971520014|dbj|GAQ78196.1| citrate synthase [Klebsormidium flaccidum]
c84068_g1	18.97	63.37	3.34	0.034	1	514	GO:0044444	-	virNOG01032	F	-	gi|388512719|gb|AFK44421.1| unknown [Medicago truncatula]
c85757_g1	0	7.17	Inf	0.023	1	536	GO:0016020	-	virNOG39494;virNOG27624	S	-	gi|356523056|ref|XP_003530158.1| PREDICTED: UPF0481 protein At3g47200-like [Glycine max] gi|947100272|gb|KRH48764.1| hypothetical protein GLYMA_07G111000 [Glycine max]
c85943_g1	0	6.46	Inf	0.033	1	720	-	-	-	-	-	-
c85944_g1	0	7.48	Inf	0.019	1	639	-	-	-	-	sp|P49795|RGS19_HUMAN Regulator of G-protein signaling 19 OS=Homo sapiens GN=RGS19 PE=1 SV=1	-
c86439_g1	0	54.35	Inf	0	0.459	906	-	-	-	-	sp|D4B2Q8|CFMB_ARTBC GPI-anchored CFEM domain protein ARB_02741 OS=Arthroderma benhamiae (strain ATCC MYA-4681 / CBS 112371) GN=ARB_02741 PE=1 SV=1	-
c86861_g1	0	13.99	Inf	0.001	0.748	649	-	-	-	-	-	-
c87006_g1	0	8.52	Inf	0.011	1	726	-	-	-	-	-	-
c87709_g1	1.54	14.67	9.52	0.024	1	421	GO:0043531;GO:0006952	-	virNOG13758	T	-	gi|1012331950|gb|KYP43400.1| putative disease resistance protein At5g66900 family [Cajanus cajan]
c87901_g1	0	9.23	Inf	0.008	1	634	-	-	-	-	-	-
c88408_g1	0	33.15	Inf	0	0.009	1489	GO:0006807;GO:0000166;GO:0016874	-	virNOG00254;virNOG08307	E	sp|Q42624|GLNAC_BRANA Glutamine synthetase, chloroplastic OS=Brassica napus GN=GLN2 PE=2 SV=1	gi|26892040|gb|AAN84538.1| putative plastidic glutamine synthetase [Spiraea nipponica]
c88429_g1	0	5.79	Inf	0.047	1	414	-	-	-	-	-	-
c88430_g1	0	9.48	Inf	0.014	1	847	-	-	-	-	-	-
c88637_g1	0	12.22	Inf	0.005	1	855	-	-	-	-	sp|P24005|ACTB_DICDI Calcium-regulated actin-bundling protein OS=Dictyostelium discoideum GN=abpB PE=1 SV=1	-
c88916_g1	0	5.76	Inf	0.047	1	699	-	-	-	-	-	-
c89752_g1	0	9.21	Inf	0.02	1	902	-	-	-	-	-	-
c89872_g1	0	17.11	Inf	0.037	1	1269	-	-	-	-	sp|Q9RYR5|HMP_DEIRA Flavohemoprotein OS=Deinococcus radiodurans (strain ATCC 13939 / DSM 20539 / JCM 16871 / LMG 4051 / NBRC 15346 / NCIMB 9279 / R1 / VKM B-1422) GN=hmp PE=3 SV=1	-
c90257_g1	0	46.34	Inf	0	0.001	2669	-	-	virNOG34592;KOG1437;virNOG26662	SWMR	sp|Q15582|BGH3_HUMAN Transforming growth factor-beta-induced protein ig-h3 OS=Homo sapiens GN=TGFBI PE=1 SV=1	gi|926788661|ref|XP_013902804.1| hypothetical protein MNEG_4174 [Monoraphidium neglectum] gi|761973555|gb|KIZ03785.1| hypothetical protein MNEG_4174 [Monoraphidium neglectum]
c90727_g1	0	9.9	Inf	0.023	1	561	-	-	-	-	-	-
c91074_g1	0	6.12	Inf	0.039	1	1605	-	-	-	-	-	-
c91075_g1	0	12.3	Inf	0.002	1	2024	-	-	virNOG13792	O	sp|P27824|CALX_HUMAN Calnexin OS=Homo sapiens GN=CANX PE=1 SV=2	gi|326509145|dbj|BAJ86965.1| predicted protein [Hordeum vulgare subsp. vulgare]
c91749_g1	0	6.15	Inf	0.039	1	1192	-	-	virNOG14390	S	sp|Q254Z3|Y373_CHLFF UPF0301 protein CF0373 OS=Chlamydia felis (strain Fe/C-56) GN=CF0373 PE=3 SV=1	gi|302786320|ref|XP_002974931.1| hypothetical protein SELMODRAFT_102585, partial [Selaginella moellendorffii] gi|300157090|gb|EFJ23716.1| hypothetical protein SELMODRAFT_102585, partial [Selaginella moellendorffii]
c92279_g1	0	6.48	Inf	0.032	1	942	-	-	-	-	-	-
c92598_g1	0	6.45	Inf	0.033	1	894	-	-	NOG111250;virNOG25487	S	-	gi|1026046698|ref|XP_016569463.1| PREDICTED: stress protein DDR48-like [Capsicum annuum]
c94184_g1	0	11.9	Inf	0.005	1	547	-	-	-	-	-	-
c94300_g1	0	163.44	Inf	0.049	1	2165	-	-	-	-	-	-
c94459_g1	0	35.15	Inf	0.018	1	1130	-	-	-	-	-	-
c94505_g1	0	20.92	Inf	0.042	1	588	-	-	-	-	-	-
c94636_g1	0	56.63	Inf	0	0	4933	-	-	-	-	sp|P10909|CLUS_HUMAN Clusterin OS=Homo sapiens GN=CLU PE=1 SV=1	gi|1004136997|gb|KXZ45027.1| hypothetical protein GPECTOR_59g635 [Gonium pectorale]
c94921_g1	0	6.12	Inf	0.039	1	831	-	-	-	-	-	-
c95510_g1	0	6.83	Inf	0.027	1	2112	-	-	-	-	-	-
c95539_g1	0	6.81	Inf	0.027	1	639	-	-	-	-	-	-
c97233_g1	0	7.84	Inf	0.016	1	1769	GO:0016829	-	virNOG02962;COG1866	C	sp|B9KD79|PCKA_CAMLR Phosphoenolpyruvate carboxykinase (ATP) OS=Campylobacter lari (strain RM2100 / D67 / ATCC BAA-1060) GN=pckA PE=3 SV=1	gi|302839649|ref|XP_002951381.1| phosphoenolpyruvate carboxykinase [Volvox carteri f. nagariensis] gi|300263356|gb|EFJ47557.1| phosphoenolpyruvate carboxykinase [Volvox carteri f. nagariensis]
c98498_g1	0	5.77	Inf	0.047	1	624	-	-	-	-	-	-
c99897_g1	0	11.52	Inf	0.007	1	1547	-	-	-	-	sp|Q55G75|Y7786_DICDI PH domain-containing protein DDB_G0267786 OS=Dictyostelium discoideum GN=DDB_G0267786 PE=4 SV=1	gi|326531476|dbj|BAJ97742.1| predicted protein [Hordeum vulgare subsp. vulgare]
c100035_g1	0	6.13	Inf	0.039	1	1255	-	-	-	-	sp|P05556|ITB1_HUMAN Integrin beta-1 OS=Homo sapiens GN=ITGB1 PE=1 SV=2	-
c100049_g1	0	12.96	Inf	0.001	0.935	806	-	-	-	-	-	-
c100953_g1	0	9.54	Inf	0.007	1	548	-	-	-	-	sp|P20065|TYB4_MOUSE Thymosin beta-4 OS=Mus musculus GN=Tmsb4x PE=1 SV=1	-
c101264_g1	0	13.9	Inf	0.004	1	1083	GO:0009605;GO:0044424;GO:0007165;GO:0006950;GO:0009725;GO:0048364;GO:0071310	-	virNOG04773	T	sp|O14435|GBB_CRYPA Guanine nucleotide-binding protein subunit beta OS=Cryphonectria parasitica GN=GB-1 PE=3 SV=1	gi|326496380|dbj|BAJ94652.1| predicted protein [Hordeum vulgare subsp. vulgare]
c101501_g1	0	5.8	Inf	0.047	1	578	-	-	-	-	-	-
c102175_g1	0	17.77	Inf	0	0.313	1182	-	-	-	-	sp|P42212|GFP_AEQVI Green fluorescent protein OS=Aequorea victoria GN=GFP PE=1 SV=1	gi|972904839|gb|ALW83197.1| YFP-CcmM35 fusion protein (chloroplast) [synthetic construct]
c102338_g1	0	13.63	Inf	0.001	0.801	833	GO:0044699;GO:0005623	-	NOG68757;virNOG04154	P	sp|P02792|FRIL_HUMAN Ferritin light chain OS=Homo sapiens GN=FTL PE=1 SV=2	gi|326498465|dbj|BAJ98660.1| predicted protein [Hordeum vulgare subsp. vulgare]
c102423_g1	0	8.53	Inf	0.011	1	1508	-	-	virNOG11905	R	sp|Q9FIK2|PP1R8_ARATH Protein phosphatase 1 regulatory inhibitor subunit PPP1R8 homolog OS=Arabidopsis thaliana GN=At5g47790 PE=1 SV=1	gi|1026762053|gb|OAE23358.1| hypothetical protein AXG93_1660s1160 [Marchantia polymorpha subsp. polymorpha]
c102553_g1	0	6.13	Inf	0.039	1	1149	GO:0005975;GO:0016832	-	virNOG12090;virNOG13903	G	sp|Q9URB4|ALF_CANAL Fructose-bisphosphate aldolase OS=Candida albicans (strain SC5314 / ATCC MYA-2876) GN=FBA1 PE=1 SV=2	gi|693498128|emb|CEF99348.1| Fructose-bisphosphate aldolase, class II,yeast/E. coli subtype [Ostreococcus tauri]
c103445_g1	0	8.8	Inf	0.034	1	626	-	-	-	-	-	-
c104397_g1	0	8.86	Inf	0.01	1	1675	-	-	virNOG11304	Q	sp|Q42536|PORA_ARATH Protochlorophyllide reductase A, chloroplastic OS=Arabidopsis thaliana GN=PORA PE=1 SV=2	gi|46019982|emb|CAD99008.1| NADPH-protochlorophyllide oxidoreductase, partial [Zea mays]
c104852_g1	0	9.5	Inf	0.007	1	969	-	-	-	-	-	-
c104872_g1	0	5.77	Inf	0.047	1	667	-	-	-	-	-	-
c107333_g1	0	13.98	Inf	0.02	1	1134	-	-	-	-	-	-
c107386_g1	0	8.11	Inf	0.031	1	905	-	-	-	-	-	-
c107475_g1	0	10.14	Inf	0.041	1	361	-	-	-	-	-	-
c107592_g1	0	154.37	Inf	0.049	1	1064	-	-	-	-	sp|P86242|PAPI_STRMB Papain inhibitor OS=Streptomyces mobaraensis GN=pi PE=1 SV=2	gi|194690052|gb|ACF79110.1| unknown [Zea mays] gi|223973371|gb|ACN30873.1| unknown [Zea mays]
c107978_g1	0	6.8	Inf	0.027	1	1140	GO:0000166;GO:0044710;GO:0050662;GO:0016491	-	virNOG16815;virNOG03816	G	sp|P58559|G3P3_NOSS1 Glyceraldehyde-3-phosphate dehydrogenase 3 OS=Nostoc sp. (strain PCC 7120 / SAG 25.82 / UTEX 2576) GN=gap3 PE=2 SV=1	gi|255075661|ref|XP_002501505.1| glyceraldehyde-3-phosphate dehydrogenase [Micromonas commoda] gi|226516769|gb|ACO62763.1| glyceraldehyde-3-phosphate dehydrogenase [Micromonas commoda]
c108803_g1	0	5.77	Inf	0.047	1	587	-	-	virNOG23891	R	sp|Q6NMQ7|GASA6_ARATH Gibberellin-regulated protein 6 OS=Arabidopsis thaliana GN=GASA6 PE=3 SV=1	gi|1021555595|ref|XP_016169229.1| PREDICTED: gibberellin-regulated protein 6 isoform X2 [Arachis ipaensis]
c108923_g1	0	5.8	Inf	0.047	1	1087	-	-	-	-	-	-
c109216_g1	0	7.45	Inf	0.027	1	900	-	-	-	-	-	-
c109541_g1	0	15.02	Inf	0.013	1	962	-	-	-	-	-	-
c109638_g1	0	30.73	Inf	0.007	1	1246	-	-	-	-	-	gi|926789287|ref|XP_013903117.1| hypothetical protein MNEG_3862 [Monoraphidium neglectum] gi|761973926|gb|KIZ04098.1| hypothetical protein MNEG_3862 [Monoraphidium neglectum]
c110030_g1	0	5.81	Inf	0.046	1	1144	-	-	-	-	-	-
c111229_g1	0	8.14	Inf	0.014	1	1071	-	-	-	-	sp|P34118|MVPA_DICDI Major vault protein alpha OS=Dictyostelium discoideum GN=mvpA PE=1 SV=1	gi|326526723|dbj|BAK00750.1| predicted protein [Hordeum vulgare subsp. vulgare]
c112243_g1	0	162.1	Inf	0.049	1	1038	-	-	-	-	sp|M1W079|TCPN_CLAP2 N-methyltransferase tcpN OS=Claviceps purpurea (strain 20.1) GN=tcpN PE=2 SV=1	-
c112347_g1	0	9.86	Inf	0.007	1	1189	-	-	-	-	sp|P0C957|PLB1_ASPFU Lysophospholipase 1 OS=Neosartorya fumigata (strain ATCC MYA-4609 / Af293 / CBS 101355 / FGSC A1100) GN=plb1 PE=2 SV=1	gi|694451318|ref|XP_009350866.1| PREDICTED: lysophospholipase 1-like [Pyrus x bretschneideri]
c113978_g1	0	11.86	Inf	0.007	1	879	GO:0003723;GO:0006412;GO:0022627;GO:0003735	-	virNOG07390	J	sp|P31009|RS2_DROME 40S ribosomal protein S2 OS=Drosophila melanogaster GN=RpS2 PE=1 SV=2	gi|168064736|ref|XP_001784315.1| predicted protein [Physcomitrella patens] gi|162664146|gb|EDQ50877.1| predicted protein [Physcomitrella patens]
c114331_g1	0	22.21	Inf	0.013	1	1890	-	-	-	-	-	-
c114332_g1	0	6.48	Inf	0.032	1	709	-	-	virNOG06112	OT	sp|Q6ZFZ4|DEK1_ORYSJ Calpain-type cysteine protease ADL1 OS=Oryza sativa subsp. japonica GN=ADL1 PE=1 SV=1	gi|145349968|ref|XP_001419397.1| predicted protein [Ostreococcus lucimarinus CCE9901] gi|144579628|gb|ABO97690.1| predicted protein [Ostreococcus lucimarinus CCE9901]
c114886_g1	0	8.15	Inf	0.014	1	1020	-	-	-	-	-	-
c115651_g1	4.89	23.91	4.88	0.038	1	600	GO:0008757;GO:0016021;GO:0032259;GO:0005737	-	virNOG06196	R	-	gi|571435441|ref|XP_003516494.2| PREDICTED: uncharacterized protein LOC100811557 [Glycine max] gi|734422820|gb|KHN41741.1| hypothetical protein glysoja_003481 [Glycine soja] gi|947128542|gb|KRH76396.1| hypothetical protein GLYMA_01G150000 [Glycine max]
c115709_g1	0	6.11	Inf	0.039	1	559	-	-	-	-	-	-
c115770_g1	0	9.88	Inf	0.009	1	1060	-	-	virNOG03948;NOG02210;virNOG34467	G	sp|O14091|SUT1_SCHPO General alpha-glucoside permease OS=Schizosaccharomyces pombe (strain 972 / ATCC 24843) GN=sut1 PE=3 SV=1	gi|502095633|ref|XP_004490500.1| PREDICTED: sucrose transport protein SUC4 [Cicer arietinum] gi|502095637|ref|XP_004490501.1| PREDICTED: sucrose transport protein SUC4 [Cicer arietinum]
c115771_g1	0	9.89	Inf	0.012	1	1105	-	-	virNOG08156;NOG02210	PG	sp|O14091|SUT1_SCHPO General alpha-glucoside permease OS=Schizosaccharomyces pombe (strain 972 / ATCC 24843) GN=sut1 PE=3 SV=1	gi|195622608|gb|ACG33134.1| sucrose transporter BoSUT1 [Zea mays]
c116362_g1	0	7.85	Inf	0.034	1	763	-	-	-	-	-	-
c117072_g1	0	7.13	Inf	0.023	1	560	-	-	-	-	-	-
c117332_g1	0	25.41	Inf	0.002	1	1147	-	-	virNOG06220	Z	sp|P10733|SEVE_DICDI Severin OS=Dictyostelium discoideum GN=sevA PE=1 SV=1	gi|729404644|ref|XP_010554831.1| PREDICTED: villin-3 isoform X2 [Tarenaya hassleriana]
c117344_g1	0	21.01	Inf	0.003	1	511	-	-	-	-	-	-
c119181_g1	0	7.13	Inf	0.023	1	779	-	-	-	-	-	-
c119182_g1	0	6.44	Inf	0.033	1	399	-	-	-	-	-	-
c119362_g1	0	7.15	Inf	0.023	1	1036	-	-	virNOG06098;virNOG06444;NOG12361;virNOG09198	AR	sp|Q2HJ60|ROA2_BOVIN Heterogeneous nuclear ribonucleoproteins A2/B1 OS=Bos taurus GN=HNRNPA2B1 PE=2 SV=1	gi|297744195|emb|CBI37165.3| unnamed protein product [Vitis vinifera]
c119413_g1	0	6.44	Inf	0.033	1	641	-	-	-	-	-	-
c120123_g1	0	536.41	Inf	0.027	1	1470	-	-	-	-	-	-
c121079_g1	0	8.17	Inf	0.014	1	738	-	-	virNOG12765;COG2761	QR	sp|P39598|YWBO_BACSU Uncharacterized protein YwbO OS=Bacillus subtilis (strain 168) GN=ywbO PE=4 SV=1	gi|1026776707|gb|OAE35353.1| hypothetical protein AXG93_3546s1110 [Marchantia polymorpha subsp. polymorpha]
c121080_g1	0	7.16	Inf	0.023	1	806	-	-	virNOG12765;COG2761	QR	-	gi|1002254066|ref|XP_015631284.1| PREDICTED: uncharacterized protein YwbO isoform X1 [Oryza sativa Japonica Group] gi|22795241|gb|AAN08213.1| putative polyketide synthase [Oryza sativa Japonica Group] gi|222625327|gb|EEE59459.1| hypothetical protein OsJ_11651 [Oryza sativa Japonica Group] gi|937910263|dbj|BAS85183.1| Os03g0598900 [Oryza sativa Japonica Group]
c121186_g1	2.2	14.31	6.5	0.048	1	489	GO:0004674;GO:0005524;GO:0016021;GO:0006468;GO:0005886	-	virNOG06319	T	-	gi|643711633|gb|KDP25140.1| hypothetical protein JCGZ_22675 [Jatropha curcas]
c122564_g1	0	7.12	Inf	0.023	1	534	-	-	-	-	-	-
c123320_g1	0	9.49	Inf	0.008	1	595	-	-	COG4870;virNOG00796	O	sp|Q8VYS0|RD19D_ARATH Probable cysteine protease RD19D OS=Arabidopsis thaliana GN=RD19D PE=2 SV=1	gi|1026775302|gb|OAE34210.1| hypothetical protein AXG93_1593s1690 [Marchantia polymorpha subsp. polymorpha]
c123447_g1	0	6.83	Inf	0.038	1	503	-	-	-	-	-	-
c125939_g1	0	19.48	Inf	0	0.201	2110	-	-	-	-	sp|Q5R767|SPRC_PONAB SPARC OS=Pongo abelii GN=SPARC PE=2 SV=1	-
c126684_g1	0	6.45	Inf	0.033	1	641	GO:0030529	-	virNOG05284	J	sp|P41129|RL132_BRANA 60S ribosomal protein L13-2 OS=Brassica napus PE=2 SV=1	gi|326502804|dbj|BAJ99030.1| predicted protein [Hordeum vulgare subsp. vulgare]
c126862_g1	0	16.31	Inf	0.004	1	822	-	-	-	-	-	-
c127442_g1	0	6.47	Inf	0.033	1	722	-	-	-	-	-	-
c127621_g1	0	7.12	Inf	0.023	1	592	GO:0006412;GO:0003735;GO:0015935;GO:0019843	-	virNOG13934	J	sp|Q9FLF0|RS92_ARATH 40S ribosomal protein S9-2 OS=Arabidopsis thaliana GN=RPS9C PE=1 SV=1	gi|388514965|gb|AFK45544.1| unknown [Lotus japonicus]
c127998_g1	0	8.51	Inf	0.011	1	641	-	-	-	-	-	-
c128239_g1	0	16.3	Inf	0.003	1	1267	GO:0008152;GO:0016301;GO:0005623;GO:0016773;GO:0009987	-	virNOG13705;virNOG08144	G	sp|Q4U3Y2|HXK1_ASPFU Hexokinase-1 OS=Neosartorya fumigata (strain ATCC MYA-4609 / Af293 / CBS 101355 / FGSC A1100) GN=hxkA PE=2 SV=1	gi|148910401|gb|ABR18277.1| unknown [Picea sitchensis]
c128254_g1	0	71.24	Inf	0	0	1612	GO:0016020;GO:0022904;GO:0015002	K02262	virNOG12383	C	sp|P00414|COX3_HUMAN Cytochrome c oxidase subunit 3 OS=Homo sapiens GN=MT-CO3 PE=1 SV=2	gi|22550338|ref|NP_689367.1| cytochrome c oxidase subunit 3 [Chaetosphaeridium globosum] gi|22417004|gb|AAM96603.1|AF494279_8 cytochrome c oxidase subunit 3 [Chaetosphaeridium globosum]
c128648_g1	0	7.49	Inf	0.019	1	1085	-	-	COG3119	P	sp|P40332|IOLX_BACSU scyllo-inositol 2-dehydrogenase (NAD(+)) OS=Bacillus subtilis (strain 168) GN=iolX PE=1 SV=2	gi|223516595|gb|EEF25009.1| oxidoreductase, putative [Ricinus communis]
c130153_g1	0	8.87	Inf	0.019	1	733	-	-	NOG212307	G	sp|P36035|JEN1_YEAST Carboxylic acid transporter protein homolog OS=Saccharomyces cerevisiae (strain ATCC 204508 / S288c) GN=JEN1 PE=1 SV=1	-
c130267_g1	0	15.27	Inf	0.004	1	1405	-	-	-	-	sp|M2SNN6|LAEA_COCH5 Secondary metabolism regulator LAE1 OS=Cochliobolus heterostrophus (strain C5 / ATCC 48332 / race O) GN=LAE1 PE=3 SV=1	-
c130701_g1	0	8.54	Inf	0.035	1	1279	-	-	-	-	-	-
c131202_g1	0	8.19	Inf	0.014	1	1882	-	-	virNOG02918;virNOG05650;NOG01639	PU	sp|Q32LP4|S4A10_BOVIN Sodium-driven chloride bicarbonate exchanger OS=Bos taurus GN=SLC4A10 PE=2 SV=1	gi|693500058|emb|CEF98110.1| Bicarbonate transporter, eukaryotic [Ostreococcus tauri]
c133340_g1	0	21.39	Inf	0.002	1	1785	GO:0003676	-	virNOG00187	A	sp|P31209|PABP_SCHPO Polyadenylate-binding protein, cytoplasmic and nuclear OS=Schizosaccharomyces pombe (strain 972 / ATCC 24843) GN=pab1 PE=1 SV=2	gi|552814484|ref|XP_005844200.1| hypothetical protein CHLNCDRAFT_59028 [Chlorella variabilis] gi|307103841|gb|EFN52098.1| hypothetical protein CHLNCDRAFT_59028 [Chlorella variabilis]
c133514_g1	0	8.83	Inf	0.01	1	997	-	-	COG0369;virNOG08230	CP	sp|Q0CMM0|NCPR_ASPTN NADPH--cytochrome P450 reductase OS=Aspergillus terreus (strain NIH 2624 / FGSC A1156) GN=cprA PE=3 SV=1	gi|565451118|ref|XP_006285937.1| hypothetical protein CARUB_v10007449mg [Capsella rubella] gi|482554642|gb|EOA18835.1| hypothetical protein CARUB_v10007449mg [Capsella rubella]
c133897_g1	0	7.5	Inf	0.043	1	1079	-	-	NOG42379	S	-	gi|302847674|ref|XP_002955371.1| hypothetical protein VOLCADRAFT_32891 [Volvox carteri f. nagariensis] gi|300259443|gb|EFJ43671.1| hypothetical protein VOLCADRAFT_32891, partial [Volvox carteri f. nagariensis]
c134384_g1	0	7.79	Inf	0.016	1	1891	-	-	NOG90432;virNOG00633;virNOG07948;virNOG15211;virNOG06260	SJT	sp|Q5R7J9|IF4G2_PONAB Eukaryotic translation initiation factor 4 gamma 2 OS=Pongo abelii GN=EIF4G2 PE=2 SV=2	gi|567137752|ref|XP_006394304.1| hypothetical protein EUTSA_v10003735mg [Eutrema salsugineum] gi|557090943|gb|ESQ31590.1| hypothetical protein EUTSA_v10003735mg [Eutrema salsugineum]
c136509_g1	0	6.12	Inf	0.039	1	2021	-	-	-	-	sp|P02452|CO1A1_HUMAN Collagen alpha-1(I) chain OS=Homo sapiens GN=COL1A1 PE=1 SV=5	-
c136513_g1	0	10.54	Inf	0.004	1	1783	-	-	-	-	sp|P02452|CO1A1_HUMAN Collagen alpha-1(I) chain OS=Homo sapiens GN=COL1A1 PE=1 SV=5	-
c136515_g1	0	7.15	Inf	0.023	1	801	-	-	-	-	sp|P02452|CO1A1_HUMAN Collagen alpha-1(I) chain OS=Homo sapiens GN=COL1A1 PE=1 SV=5	-
c136516_g1	0	11.23	Inf	0.003	1	2187	-	-	-	-	sp|P02454|CO1A1_RAT Collagen alpha-1(I) chain OS=Rattus norvegicus GN=Col1a1 PE=1 SV=5	-
c137301_g1	0	13.98	Inf	0.029	1	1107	-	-	-	-	-	-
c137302_g1	0	18.09	Inf	0.024	1	1602	-	-	-	-	-	-
c137444_g1	0	25.35	Inf	0.043	1	1053	-	-	virNOG36863;virNOG04574	S	-	gi|612386282|ref|XP_007508662.1| conserved hypothetical protein [Bathycoccus prasinos] gi|412985254|emb|CCO20279.1| conserved hypothetical protein [Bathycoccus prasinos]
c137553_g1	0	5.76	Inf	0.047	1	834	-	-	-	-	-	-
c137964_g1	0	7.11	Inf	0.025	1	546	-	-	-	-	sp|D4B0F8|TLP1_ARTBC Antigenic thaumatin-like protein ARB_01932 OS=Arthroderma benhamiae (strain ATCC MYA-4681 / CBS 112371) GN=ARB_01932 PE=1 SV=2	gi|694452914|ref|XP_009351299.1| PREDICTED: uncharacterized protein LOC103942826 [Pyrus x bretschneideri] gi|531861933|gb|EQK99821.1| Blastomyces -phase-specific protein [Ophiocordyceps sinensis CO18]
c138491_g1	28.93	137.87	4.77	0.003	1	632	-	-	virNOG23357;virNOG20982	S	-	gi|502103275|ref|XP_004492243.1| PREDICTED: uncharacterized protein LOC101495409 [Cicer arietinum]
c138769_g1	0	20.35	Inf	0.002	1	536	-	-	-	-	-	-
c138770_g1	0	25.68	Inf	0.011	1	556	-	-	-	-	-	-
c140936_g1	0	8.2	Inf	0.047	1	366	-	-	-	-	-	-
c141568_g1	0	9.51	Inf	0.008	1	719	-	-	-	-	-	-
c141938_g1	0	29.05	Inf	0.019	1	678	-	-	-	-	sp|D4B0F8|TLP1_ARTBC Antigenic thaumatin-like protein ARB_01932 OS=Arthroderma benhamiae (strain ATCC MYA-4681 / CBS 112371) GN=ARB_01932 PE=1 SV=2	gi|694452914|ref|XP_009351299.1| PREDICTED: uncharacterized protein LOC103942826 [Pyrus x bretschneideri] gi|531861933|gb|EQK99821.1| Blastomyces -phase-specific protein [Ophiocordyceps sinensis CO18]
c141978_g1	0	7.5	Inf	0.043	1	2283	-	-	-	-	sp|Q10260|YD2C_SCHPO Uncharacterized protein C56F8.12 OS=Schizosaccharomyces pombe (strain 972 / ATCC 24843) GN=SPAC56F8.12 PE=4 SV=1	-
c142492_g1	0	15.02	Inf	0.048	1	417	-	-	-	-	-	-
c142698_g1	0	32.08	Inf	0	0.011	1332	GO:0043167	-	virNOG11357	U	sp|Q5R5A0|ANXA2_PONAB Annexin A2 OS=Pongo abelii GN=ANXA2 PE=2 SV=1	gi|168013928|ref|XP_001759516.1| predicted protein [Physcomitrella patens] gi|162689446|gb|EDQ75818.1| predicted protein [Physcomitrella patens]
c142921_g1	0	6.09	Inf	0.047	1	597	-	-	-	-	-	-
c143304_g1	0	9.19	Inf	0.009	1	1219	-	-	-	-	sp|Q9P8W3|ACE1_HYPJE Zinc finger transcription factor ace1 OS=Hypocrea jecorina GN=ace1 PE=4 SV=1	-
c143343_g1	0.95	12.95	13.62	0.018	1	612	-	-	-	-	-	-
c144500_g1	0	7.49	Inf	0.019	1	584	-	-	-	-	-	-
c145078_g1	0	19.11	Inf	0.009	1	856	-	-	-	-	sp|P54430|YRKC_BACSU Uncharacterized protein YrkC OS=Bacillus subtilis (strain 168) GN=yrkC PE=4 SV=1	-
c145219_g1	0	8.82	Inf	0.013	1	733	-	-	-	-	-	-
c145624_g1	0	9.23	Inf	0.016	1	793	-	-	-	-	-	-
c145691_g1	0	7.86	Inf	0.045	1	779	-	-	virNOG20039;COG3265	G	sp|Q10242|GNTK_SCHPO Probable gluconokinase OS=Schizosaccharomyces pombe (strain 972 / ATCC 24843) GN=SPAC4G9.12 PE=3 SV=1	gi|326531876|dbj|BAK01314.1| predicted protein [Hordeum vulgare subsp. vulgare]
c148791_g1	0	5.79	Inf	0.047	1	980	-	-	-	-	-	-
c149662_g1	0	6.47	Inf	0.033	1	1290	-	-	-	-	-	-
c149801_g1	0	8.18	Inf	0.016	1	898	-	-	virNOG03667;virNOG10128;virNOG01211;virNOG14344	Q	sp|A0A084R1M6|ATR2_STAC4 Cytochrome P450 monooxygenase ATR2 OS=Stachybotrys chlorohalonata (strain IBT 40285) GN=ATR2 PE=3 SV=1	gi|694452979|ref|XP_009351316.1| PREDICTED: fumitremorgin C monooxygenase-like, partial [Pyrus x bretschneideri]
c150098_g1	0	6.8	Inf	0.027	1	751	-	-	-	-	-	-
c151710_g1	0.93	24.06	25.9	0.01	1	599	-	-	virNOG24651	R	sp|P14009|14KD_DAUCA 14 kDa proline-rich protein DC2.15 OS=Daucus carota PE=2 SV=1	gi|388518971|gb|AFK47547.1| unknown [Lotus japonicus]
c152153_g1	0	5.8	Inf	0.047	1	697	-	-	COG0071;virNOG35673;virNOG22908;virNOG17665;virNOG20594	O	sp|Q06823|SP21_STIAD Spore protein SP21 OS=Stigmatella aurantiaca (strain DW4/3-1) GN=hspA PE=1 SV=2	gi|1026034692|ref|XP_016563509.1| PREDICTED: 22.0 kDa class IV heat shock protein-like [Capsicum annuum]
c152166_g1	0	11.15	Inf	0.035	1	527	-	-	-	-	-	gi|971508366|dbj|GAQ89839.1| hypothetical protein KFL_005680060 [Klebsormidium flaccidum]
c152883_g1	0	15.06	Inf	0.04	1	1255	-	-	virNOG06014;COG3961	HGE	sp|Q2UKV4|PDC_ASPOR Pyruvate decarboxylase OS=Aspergillus oryzae (strain ATCC 42149 / RIB 40) GN=pdcA PE=3 SV=1	gi|802786711|ref|XP_012091739.1| PREDICTED: pyruvate decarboxylase 1 [Jatropha curcas]
c152962_g1	0	6.11	Inf	0.039	1	660	-	-	NOG85641;virNOG08041	RU	sp|Q754F0|SYM1_ASHGO Protein SYM1 OS=Ashbya gossypii (strain ATCC 10895 / CBS 109.51 / FGSC 9923 / NRRL Y-1056) GN=SYM1 PE=3 SV=1	gi|545359114|ref|XP_005645051.1| hypothetical protein COCSUDRAFT_67394 [Coccomyxa subellipsoidea C-169] gi|384247019|gb|EIE20507.1| hypothetical protein COCSUDRAFT_67394 [Coccomyxa subellipsoidea C-169]
c153581_g1	0	9.89	Inf	0.006	1	1425	-	-	virNOG02588	G	sp|Q2JKX6|PGK_SYNJB Phosphoglycerate kinase OS=Synechococcus sp. (strain JA-2-3B&apos;a(2-13)) GN=pgk PE=3 SV=1	gi|1346698|sp|P29409.2|PGKH_SPIOL RecName: Full=Phosphoglycerate kinase, chloroplastic; Flags: Precursor gi|21272|emb|CAA48479.1| phosphoglycerate kinase [Spinacia oleracea]
c153622_g1	0	10.22	Inf	0.005	1	1413	GO:0046873;GO:0015662;GO:0000166;GO:0019829;GO:0044464;GO:0016021;GO:0043167	-	virNOG05190;virNOG30631;virNOG00062;COG0474	P	sp|P37367|ATA1_SYNY3 Cation-transporting ATPase pma1 OS=Synechocystis sp. (strain PCC 6803 / Kazusa) GN=pma1 PE=3 SV=2	gi|159477367|ref|XP_001696782.1| calcium transporting ATPase [Chlamydomonas reinhardtii] gi|158275111|gb|EDP00890.1| calcium transporting ATPase [Chlamydomonas reinhardtii]
c153679_g1	0	8.88	Inf	0.027	1	1427	-	-	-	-	-	-
c153682_g1	0	11.29	Inf	0.048	1	1279	-	-	-	-	-	-
c153791_g1	0	6.46	Inf	0.033	1	1502	-	-	-	-	-	-
c154939_g1	0	10.52	Inf	0.006	1	650	GO:0006457;GO:0005783;GO:0005509;GO:0051082	-	virNOG10578	O	sp|P15253|CALR_RABIT Calreticulin OS=Oryctolagus cuniculus GN=CALR PE=1 SV=1	gi|743820356|ref|XP_010931758.1| PREDICTED: calreticulin-like [Elaeis guineensis]
c154942_g1	0	6.49	Inf	0.039	1	539	-	-	-	-	-	-
c156278_g1	0	12.28	Inf	0.028	1	540	-	-	-	-	sp|D4ATA2|A7466_ARTBC Uncharacterized secreted protein ARB_07466 OS=Arthroderma benhamiae (strain ATCC MYA-4681 / CBS 112371) GN=ARB_07466 PE=1 SV=1	gi|971516495|dbj|GAQ81688.1| hypothetical protein KFL_000880020 [Klebsormidium flaccidum]
c157780_g1	0	5.79	Inf	0.047	1	1023	-	-	-	-	-	-
c158045_g1	0	6.12	Inf	0.039	1	684	-	-	NOG36683;virNOG33628;virNOG09936	RB	sp|P07746|HMGT_ONCMY High mobility group-T protein OS=Oncorhynchus mykiss PE=2 SV=2	gi|159478607|ref|XP_001697394.1| high mobility group protein [Chlamydomonas reinhardtii] gi|158274552|gb|EDP00334.1| high mobility group protein, partial [Chlamydomonas reinhardtii]
c158227_g1	0.3	9.17	30.13	0.023	1	550	-	-	virNOG19874	S	sp|Q94AK6|SAG20_ARATH Senescence associated gene 20 OS=Arabidopsis thaliana GN=SAG20 PE=2 SV=1	gi|502104390|ref|XP_004492524.1| PREDICTED: wound-induced protein 1-like [Cicer arietinum]
c158599_g1	0	6.81	Inf	0.038	1	853	-	-	-	-	sp|P38977|ANTA_HYDVU Antistasin OS=Hydra vulgaris PE=2 SV=1	-
c159386_g1	0	8.54	Inf	0.039	1	593	-	-	-	-	-	-
c159586_g1	0	7.17	Inf	0.023	1	1314	-	-	-	-	-	-
c159943_g1	0.3	21.16	69.5	0.049	1	1179	-	-	-	-	sp|P11115|CPC1_NEUCR Cross-pathway control protein 1 OS=Neurospora crassa (strain ATCC 24698 / 74-OR23-1A / CBS 708.71 / DSM 1257 / FGSC 987) GN=cpc-1 PE=1 SV=2	-
c160574_g1	0	7.84	Inf	0.045	1	588	-	-	-	-	-	gi|222628624|gb|EEE60756.1| hypothetical protein OsJ_14313 [Oryza sativa Japonica Group]
c160808_g1	0	6.47	Inf	0.033	1	767	-	-	virNOG23223	S	sp|B9DGG8|DRM1_ARATH Dormancy-associated protein 1 OS=Arabidopsis thaliana GN=DRM1 PE=1 SV=1	gi|565360503|ref|XP_006347006.1| PREDICTED: auxin-repressed 12.5 kDa protein-like isoform X1 [Solanum tuberosum]
c160870_g1	0	6.49	Inf	0.039	1	675	-	-	-	-	-	gi|926789287|ref|XP_013903117.1| hypothetical protein MNEG_3862 [Monoraphidium neglectum] gi|761973926|gb|KIZ04098.1| hypothetical protein MNEG_3862 [Monoraphidium neglectum]
c160884_g1	0	27.96	Inf	0.003	1	1082	-	-	-	-	sp|Q12207|NCE2_YEAST Non-classical export protein 2 OS=Saccharomyces cerevisiae (strain ATCC 204508 / S288c) GN=NCE102 PE=1 SV=1	-
c160933_g1	0	9.54	Inf	0.016	1	804	-	-	-	-	-	-
c161007_g1	0	16	Inf	0	0.475	1411	-	-	virNOG05305	S	sp|Q64311|NTAN1_MOUSE Protein N-terminal asparagine amidohydrolase OS=Mus musculus GN=Ntan1 PE=1 SV=3	gi|727449437|ref|XP_010506366.1| PREDICTED: protein N-terminal asparagine amidohydrolase [Camelina sativa]
c161259_g1	0	10.23	Inf	0.013	1	864	-	-	virNOG11551	G	sp|Q54QZ5|TREA_DICDI Trehalase OS=Dictyostelium discoideum GN=treh PE=3 SV=1	gi|971544206|ref|XP_015162603.1| PREDICTED: probable trehalase [Solanum tuberosum]
c161353_g1	0	13.29	Inf	0.001	0.866	1185	-	-	-	-	-	-
c161612_g1	0	18.41	Inf	0.005	1	459	-	-	-	-	-	-
c161775_g1	0	14.56	Inf	0.005	1	907	-	-	-	-	-	-
c162152_g1	0	7.81	Inf	0.016	1	860	-	-	-	-	sp|Q05534|PHOG_EMENI Protein pacG OS=Emericella nidulans (strain FGSC A4 / ATCC 38163 / CBS 112.46 / NRRL 194 / M139) GN=pacG PE=3 SV=3	-
c162485_g1	0	6.49	Inf	0.032	1	1051	GO:0006457;GO:0005524;GO:0051082;GO:0005737	-	virNOG07501;COG0459	O	sp|Q4R6V2|TCPE_MACFA T-complex protein 1 subunit epsilon OS=Macaca fascicularis GN=CCT5 PE=2 SV=1	gi|326503912|dbj|BAK02742.1| predicted protein [Hordeum vulgare subsp. vulgare]
c162662_g1	0	10.86	Inf	0.008	1	611	-	-	-	-	-	-
c163645_g1	0	14.56	Inf	0.005	1	1180	GO:0000166	-	virNOG08418	TD	sp|P51876|GNAI_PLATR Guanine nucleotide-binding protein G(i) subunit alpha OS=Planorbella trivolvis PE=2 SV=2	gi|870816992|gb|KMS93578.1| hypothetical protein BVRB_030060, partial [Beta vulgaris subsp. vulgaris]
c164405_g1	0	10.21	Inf	0.008	1	419	-	-	-	-	-	-
c164859_g1	0	14	Inf	0.001	0.748	1199	GO:0008152;GO:0016740	-	virNOG04247	H	sp|O74468|SUMT_SCHPO Probable uroporphyrinogen-III C-methyltransferase OS=Schizosaccharomyces pombe (strain 972 / ATCC 24843) GN=SPCC1739.06c PE=2 SV=1	gi|971510100|dbj|GAQ88099.1| urophorphyrin III methyltransferase [Klebsormidium flaccidum]
c164920_g1	0	25.79	Inf	0.002	1	1069	-	-	-	-	-	-
c165511_g1	0	7.16	Inf	0.023	1	967	-	-	virNOG09172	J	sp|P74518|HPF_SYNY3 Ribosome hibernation promotion factor OS=Synechocystis sp. (strain PCC 6803 / Kazusa) GN=hpf PE=3 SV=1	gi|224118512|ref|XP_002317839.1| 30S ribosomal family protein [Populus trichocarpa] gi|222858512|gb|EEE96059.1| 30S ribosomal family protein [Populus trichocarpa]
c166731_g1	0	23.39	Inf	0.002	1	1332	-	-	-	-	-	-
c167190_g1	0	10.88	Inf	0.006	1	857	-	-	virNOG22759;virNOG25302	R	sp|Q4X136|NPC2_ASPFU Phosphatidylglycerol/phosphatidylinositol transfer protein OS=Neosartorya fumigata (strain ATCC MYA-4609 / Af293 / CBS 101355 / FGSC A1100) GN=npc2 PE=3 SV=2	gi|695028004|ref|XP_009401364.1| PREDICTED: phosphatidylglycerol/phosphatidylinositol transfer protein-like [Musa acuminata subsp. malaccensis]
c167266_g1	0	10.57	Inf	0.01	1	1453	-	-	COG2124;virNOG13088;virNOG03061	Q	sp|P0DPA4|FCK2_FUSPC Cytochrome P450 monooxygenase FCK2 OS=Fusarium pseudograminearum (strain CS3096) GN=FCK2 PE=2 SV=1	gi|596294455|ref|XP_007226839.1| hypothetical protein PRUPE_ppa017329mg [Prunus persica] gi|462423775|gb|EMJ28038.1| hypothetical protein PRUPE_ppa017329mg [Prunus persica]
c167333_g1	0	6.15	Inf	0.039	1	796	GO:0006412;GO:0022627;GO:0003735	-	virNOG00850	J	sp|P61247|RS3A_HUMAN 40S ribosomal protein S3a OS=Homo sapiens GN=RPS3A PE=1 SV=2	gi|159471131|ref|XP_001693710.1| ribosomal protein S3a, component of cytosolic 80S ribosome and 40S small subunit [Chlamydomonas reinhardtii] gi|269969596|sp|A8HS48.1|RS3A_CHLRE RecName: Full=40S ribosomal protein S3a gi|158283213|gb|EDP08964.1| ribosomal protein S3a [Chlamydomonas reinhardtii]
c168033_g1	43.4	162.56	3.75	0.01	1	511	GO:0005506;GO:0016021;GO:0006633;GO:0055114;GO:0016491	-	virNOG08214;COG3000	I	sp|Q8L7W5|SMO11_ARATH Methylsterol monooxygenase 1-1 OS=Arabidopsis thaliana GN=SMO1-1 PE=1 SV=1	gi|502175906|ref|XP_004515763.1| PREDICTED: methylsterol monooxygenase 1-1-like [Cicer arietinum]
c171344_g1	0	11.21	Inf	0.003	1	1384	GO:0006412;GO:0022625;GO:0003735	-	virNOG03666	J	sp|P36578|RL4_HUMAN 60S ribosomal protein L4 OS=Homo sapiens GN=RPL4 PE=1 SV=5	gi|326493892|dbj|BAJ85408.1| predicted protein [Hordeum vulgare subsp. vulgare]
c171557_g1	0	22.41	Inf	0.002	1	1485	-	-	COG1820	G	sp|Q8JZV7|NAGA_MOUSE N-acetylglucosamine-6-phosphate deacetylase OS=Mus musculus GN=Amdhd2 PE=1 SV=1	gi|694451144|ref|XP_009350812.1| PREDICTED: putative N-acetylglucosamine-6-phosphate deacetylase [Pyrus x bretschneideri]
c173007_g1	0	14.36	Inf	0.001	0.693	507	GO:0005840;GO:0000166;GO:0006412;GO:0003735	-	virNOG17767	J	sp|P62850|RS24_RAT 40S ribosomal protein S24 OS=Rattus norvegicus GN=Rps24 PE=2 SV=1	gi|388522671|gb|AFK49397.1| unknown [Lotus japonicus]
c174158_g1	0	6.81	Inf	0.038	1	1032	-	-	-	-	sp|Q9UUD1|SREBP_SCHPO Sterol regulatory element-binding protein 1 OS=Schizosaccharomyces pombe (strain 972 / ATCC 24843) GN=sre1 PE=1 SV=1	gi|226497246|ref|NP_001140966.1| uncharacterized protein LOC100273045 [Zea mays] gi|194701968|gb|ACF85068.1| unknown [Zea mays]
c174601_g1	0	10.22	Inf	0.005	1	932	GO:0016020	-	virNOG21930	C	sp|P03886|NU1M_HUMAN NADH-ubiquinone oxidoreductase chain 1 OS=Homo sapiens GN=MT-ND1 PE=1 SV=1	gi|558603992|ref|YP_008816054.1| NADH dehydrogenase subunit 1 (mitochondrion) [Entransia fimbriata] gi|557160775|gb|AGZ90290.1| NADH dehydrogenase subunit 1 (mitochondrion) [Entransia fimbriata]
c174602_g1	0.61	28.98	47.6	0	0.144	1565	-	-	-	-	sp|Q8IVG9|HUNIN_HUMAN Humanin OS=Homo sapiens GN=MT-RNR2 PE=1 SV=1	-
c174635_g1	0	9.18	Inf	0.008	1	741	-	-	-	-	-	-
c175614_g1	0	49.92	Inf	0.042	1	2248	-	-	virNOG34590;COG1113	E	sp|P38090|AGP2_YEAST General amino acid permease AGP2 OS=Saccharomyces cerevisiae (strain ATCC 204508 / S288c) GN=AGP2 PE=1 SV=1	gi|1023966891|gb|KZV15207.1| hypothetical protein F511_29956 [Dorcoceras hygrometricum]
c175945_g1	0	7.18	Inf	0.023	1	589	-	-	-	-	-	-
c176031_g1	0	25.61	Inf	0.043	1	743	-	-	-	-	sp|P79058|IGO1_SCHPO mRNA stability protein mug134 OS=Schizosaccharomyces pombe (strain 972 / ATCC 24843) GN=mug134 PE=2 SV=4	-
c176917_g1	0	16.39	Inf	0.012	1	490	-	-	-	-	-	-
c177142_g1	0	7.84	Inf	0.016	1	1514	GO:0006810	-	virNOG01557	U	sp|P84092|AP2M1_RAT AP-2 complex subunit mu OS=Rattus norvegicus GN=Ap2m1 PE=1 SV=1	gi|901802217|gb|KMZ62033.1| AP-2 complex subunit mu [Zostera marina]
c177474_g1	0	9.92	Inf	0.042	1	793	-	-	-	-	sp|O74352|HOB1_SCHPO Protein hob1 OS=Schizosaccharomyces pombe (strain 972 / ATCC 24843) GN=hob1 PE=1 SV=1	-
c179734_g1	0	13.33	Inf	0.027	1	1244	-	-	-	-	sp|D4AZK9|ECM33_ARTBC Cell surface GPI-anchored protein ARB_01627 OS=Arthroderma benhamiae (strain ATCC MYA-4681 / CBS 112371) GN=ARB_01627 PE=1 SV=1	-
c180177_g1	0	20.1	Inf	0	0.171	697	GO:0044763;GO:0046872;GO:0044425;GO:0005739;GO:0055114;GO:0016491	-	virNOG06306	C	sp|P00403|COX2_HUMAN Cytochrome c oxidase subunit 2 OS=Homo sapiens GN=MT-CO2 PE=1 SV=1	gi|162134237|gb|ABX82557.1| cytochrome c oxidase subunit 2 [Trebouxia aggregata]
c180187_g1	2.76	22.89	8.3	0.011	1	385	-	-	-	-	-	-
c182272_g1	0	175.55	Inf	0.047	1	1719	-	-	-	-	-	gi|326513456|dbj|BAK06968.1| predicted protein [Hordeum vulgare subsp. vulgare]
c182687_g1	0	6.13	Inf	0.039	1	915	-	-	-	-	sp|O14094|PPX1_SCHPO Putative exopolyphosphatase OS=Schizosaccharomyces pombe (strain 972 / ATCC 24843) GN=SPAC2F3.11 PE=3 SV=1	gi|971520030|dbj|GAQ78212.1| exopolyphosphatase [Klebsormidium flaccidum]
c182800_g1	0	30.06	Inf	0.024	1	931	-	-	-	-	-	-
c183042_g1	0	6.81	Inf	0.027	1	1328	-	-	virNOG07846;virNOG07758;virNOG06757	Q	sp|Q9ZU35|AB7G_ARATH ABC transporter G family member 7 OS=Arabidopsis thaliana GN=ABCG7 PE=2 SV=1	gi|971506097|dbj|GAQ92106.1| ABC transporter G family [Klebsormidium flaccidum]
c183599_g1	0	7.49	Inf	0.019	1	1185	-	-	virNOG15962;virNOG12649	R	sp|Q75HV0|CCP31_ORYSJ Cyclin-P3-1 OS=Oryza sativa subsp. japonica GN=CYCP3-1 PE=3 SV=1	gi|645222194|ref|XP_008246475.1| PREDICTED: cyclin-P3-1 [Prunus mume]
c183855_g1	0	14.2	Inf	0.017	1	878	GO:0005622	-	virNOG02778	J	sp|P50346|RLA0_SOYBN 60S acidic ribosomal protein P0 OS=Glycine max PE=2 SV=1	gi|567886350|ref|XP_006435697.1| hypothetical protein CICLE_v10032141mg [Citrus clementina] gi|568865995|ref|XP_006486350.1| PREDICTED: 60S acidic ribosomal protein P0 [Citrus sinensis] gi|557537893|gb|ESR48937.1| hypothetical protein CICLE_v10032141mg [Citrus clementina]
c184126_g1	0	9.23	Inf	0.039	1	864	-	-	-	-	-	-
c184150_g1	0	6.47	Inf	0.035	1	712	-	-	virNOG13641;virNOG17974	R	sp|P09350|SR1A_PHYPO Spherulin-1A OS=Physarum polycephalum PE=1 SV=1	gi|475478972|gb|EMT02762.1| Germin-like protein 9-1 [Aegilops tauschii]
c186019_g1	0	9.17	Inf	0.008	1	759	-	-	COG0531;virNOG28762	E	sp|O74537|YCQ4_SCHPO Uncharacterized amino-acid permease C74.04 OS=Schizosaccharomyces pombe (strain 972 / ATCC 24843) GN=SPCC74.04 PE=3 SV=1	gi|835975254|ref|XP_012701544.1| PREDICTED: amino-acid permease BAT1 homolog [Setaria italica]
c186117_g1	0	9.18	Inf	0.008	1	692	-	-	-	-	-	-
c187813_g1	0	6.12	Inf	0.039	1	931	-	-	NOG29836;virNOG39473	I	sp|Q22943|PAFA_CAEEL Platelet-activating factor acetylhydrolase homolog 2 OS=Caenorhabditis elegans GN=paf-2 PE=2 SV=2	gi|1026774584|gb|OAE33639.1| hypothetical protein AXG93_4689s1260 [Marchantia polymorpha subsp. polymorpha]
c189541_g1	0	51.51	Inf	0	0	1648	-	-	COG1007;virNOG02058	C	sp|P03905|NU4M_HUMAN NADH-ubiquinone oxidoreductase chain 4 OS=Homo sapiens GN=MT-ND4 PE=1 SV=1	gi|374092058|gb|AEY83693.1| NADH dehydrogenase subunit 4, partial (mitochondrion) [Lejeunea cavifolia]
c191280_g1	0	6.45	Inf	0.033	1	1176	GO:0016310;GO:0004672;GO:0005488	-	virNOG06714;virNOG04439;virNOG01312	T	sp|Q42396|CDPKC_ARATH Calcium-dependent protein kinase 12 OS=Arabidopsis thaliana GN=CPK12 PE=1 SV=1	gi|350536939|ref|NP_001234784.1| calcium dependent protein kinase [Solanum lycopersicum] gi|301335125|dbj|BAJ12071.1| calcium dependent protein kinase [Solanum lycopersicum]
c191770_g1	0	15.73	Inf	0.028	1	1059	-	-	virNOG04462	U	sp|P35200|UPS2_YEAST Protein UPS2, mitochondrial OS=Saccharomyces cerevisiae (strain ATCC 204508 / S288c) GN=UPS2 PE=1 SV=1	gi|168055899|ref|XP_001779960.1| predicted protein [Physcomitrella patens] gi|162668565|gb|EDQ55169.1| predicted protein [Physcomitrella patens]
c193110_g1	0.32	13.71	43.28	0.028	1	1494	-	-	virNOG10663;KOG0017;virNOG08281	R	sp|P10978|POLX_TOBAC Retrovirus-related Pol polyprotein from transposon TNT 1-94 OS=Nicotiana tabacum PE=2 SV=1	gi|1012355651|gb|KYP66838.1| Retrovirus-related Pol polyprotein from transposon TNT 1-94 [Cajanus cajan]
c193421_g1	51.29	164.66	3.21	0.021	1	3780	GO:0006541;GO:0005524;GO:0044210;GO:0003883	-	virNOG03792	F	sp|Q54V77|PYRG_DICDI CTP synthase OS=Dictyostelium discoideum GN=ctps PE=3 SV=1	gi|922404083|ref|XP_013469172.1| CTP synthase-like protein [Medicago truncatula] gi|657404542|gb|KEH43210.1| CTP synthase-like protein [Medicago truncatula]
c193489_g1	0	9.84	Inf	0.007	1	490	GO:0003746;GO:0006414;GO:0005525;GO:0003924	-	COG5256;virNOG10116	J	sp|P90519|EF1A_CRYPV Elongation factor 1-alpha OS=Cryptosporidium parvum PE=2 SV=1	gi|255078736|ref|XP_002502948.1| translation elongation factor EF-1alpha/Tu [Micromonas commoda] gi|226518214|gb|ACO64206.1| translation elongation factor EF-1alpha/Tu [Micromonas commoda]
c193490_g1	0	9.16	Inf	0.008	1	499	GO:0003746;GO:0006414;GO:0005525;GO:0003924	-	COG5256;virNOG10116	J	sp|P90519|EF1A_CRYPV Elongation factor 1-alpha OS=Cryptosporidium parvum PE=2 SV=1	gi|255078736|ref|XP_002502948.1| translation elongation factor EF-1alpha/Tu [Micromonas commoda] gi|226518214|gb|ACO64206.1| translation elongation factor EF-1alpha/Tu [Micromonas commoda]
c193491_g1	0	75.24	Inf	0	0	1731	GO:0003746;GO:0006414;GO:0005525;GO:0005737;GO:0003924	-	virNOG10116	J	sp|P62630|EF1A1_RAT Elongation factor 1-alpha 1 OS=Rattus norvegicus GN=Eef1a1 PE=2 SV=1	gi|326492680|dbj|BAJ90196.1| predicted protein [Hordeum vulgare subsp. vulgare]
c194379_g1	0	5.79	Inf	0.047	1	1623	GO:0006094;GO:0005829;GO:0006096;GO:0046538;GO:0043456	-	virNOG06118;COG0588	G	sp|P25113|PGAM1_RAT Phosphoglycerate mutase 1 OS=Rattus norvegicus GN=Pgam1 PE=1 SV=4	gi|1023967048|gb|KZV15356.1| hypothetical protein F511_28052 [Dorcoceras hygrometricum]
c194585_g1	0	5.75	Inf	0.047	1	869	-	-	-	-	sp|O94321|MPR1_SCHPO Multistep phosphorelay regulator 1 OS=Schizosaccharomyces pombe (strain 972 / ATCC 24843) GN=mpr1 PE=1 SV=1	-
c194593_g1	0	10.57	Inf	0.014	1	1205	-	-	-	-	sp|O94321|MPR1_SCHPO Multistep phosphorelay regulator 1 OS=Schizosaccharomyces pombe (strain 972 / ATCC 24843) GN=mpr1 PE=1 SV=1	gi|1021054027|gb|KZN11805.1| hypothetical protein DCAR_004461 [Daucus carota subsp. sativus]
c195122_g1	0.62	9.82	15.8	0.041	1	868	-	-	virNOG30683;virNOG05170;NOG124510;virNOG30390	SR	sp|Q9LJS0|RLP42_ARATH Receptor like protein 42 OS=Arabidopsis thaliana GN=RLP42 PE=1 SV=1	gi|734401584|gb|KHN31745.1| Receptor-like protein 12 [Glycine soja]
c195395_g1	0	20.58	Inf	0.034	1	1647	-	-	-	-	-	-
c195479_g1	0	11.22	Inf	0.003	1	3034	-	-	-	-	sp|Q9UTS5|ZAS1_SCHPO Zinc finger protein zas1 OS=Schizosaccharomyces pombe (strain 972 / ATCC 24843) GN=zas1 PE=2 SV=1	-
c195490_g1	0	21.51	Inf	0.037	1	2545	-	-	-	-	-	-
c195492_g1	0	17.42	Inf	0.033	1	1253	-	-	-	-	-	-
c195665_g1	0	20.44	Inf	0.003	1	1223	-	-	virNOG06454;virNOG06651	O	sp|P55059|PDI_HUMIN Protein disulfide-isomerase OS=Humicola insolens PE=1 SV=1	gi|302762420|ref|XP_002964632.1| hypothetical protein SELMODRAFT_142613 [Selaginella moellendorffii] gi|300168361|gb|EFJ34965.1| hypothetical protein SELMODRAFT_142613 [Selaginella moellendorffii]
c196750_g1	0	7.46	Inf	0.019	1	655	-	-	virNOG23288	R	sp|Q41094|FCPF_PHATR Fucoxanthin-chlorophyll a-c binding protein F, chloroplastic OS=Phaeodactylum tricornutum GN=FCPF PE=3 SV=1	gi|315319013|gb|ADU04518.1| LhcSR [Ulva prolifera]
c196751_g1	0	13.62	Inf	0.001	0.801	614	-	-	-	-	sp|Q41093|FCPE_PHATR Fucoxanthin-chlorophyll a-c binding protein E, chloroplastic OS=Phaeodactylum tricornutum GN=FCPE PE=2 SV=1	gi|315319013|gb|ADU04518.1| LhcSR [Ulva prolifera]
c197644_g1	2.13	17	7.98	0.024	1	927	-	-	virNOG03703	C	sp|P52425|GPDA_CUPLA Glycerol-3-phosphate dehydrogenase [NAD(+)] OS=Cuphea lanceolata GN=GPDH PE=2 SV=1	gi|1012104587|ref|XP_015958307.1| PREDICTED: glycerol-3-phosphate dehydrogenase [NAD(+)]-like isoform X2 [Arachis duranensis]
c197647_g1	3.35	19.34	5.78	0.037	1	1024	-	-	KOG2350	K	-	-
c197692_g1	13.52	46.39	3.43	0.041	1	1718	GO:0004674;GO:0005524;GO:0006468;GO:0000184	-	virNOG00642	L	sp|Q96Q15|SMG1_HUMAN Serine/threonine-protein kinase SMG1 OS=Homo sapiens GN=SMG1 PE=1 SV=3	gi|828323477|ref|XP_012573213.1| PREDICTED: LOW QUALITY PROTEIN: serine/threonine-protein kinase SMG1-like [Cicer arietinum]
c197729_g1	0	7.49	Inf	0.019	1	651	-	-	-	-	-	-
c197963_g1	1.23	19.21	15.62	0.022	1	1584	GO:0005634;GO:0006355;GO:0010187;GO:0032041;GO:0070932	-	virNOG04555	B	sp|Q9M1N8|HDA10_ARATH Putative histone deacetylase 10 OS=Arabidopsis thaliana GN=HDA10 PE=3 SV=1	gi|743922495|ref|XP_011005320.1| PREDICTED: histone deacetylase 9 isoform X1 [Populus euphratica]
c197964_g1	1.54	15.77	10.26	0.025	1	1365	GO:0005634;GO:0006355;GO:0010187;GO:0032041;GO:0070932	-	virNOG04555;COG0123	QB	sp|Q9M1N8|HDA10_ARATH Putative histone deacetylase 10 OS=Arabidopsis thaliana GN=HDA10 PE=3 SV=1	gi|731362610|ref|XP_010692975.1| PREDICTED: histone deacetylase 17 isoform X3 [Beta vulgaris subsp. vulgaris]
c198405_g1	0	12.66	Inf	0.002	1	916	-	-	-	-	-	gi|947081296|gb|KRH30085.1| hypothetical protein GLYMA_11G157300 [Glycine max]
c198585_g1	2.19	76.82	35.07	0.006	1	1386	GO:0016788	-	virNOG08428	I	sp|Q94CH6|EXL3_ARATH GDSL esterase/lipase EXL3 OS=Arabidopsis thaliana GN=EXL3 PE=2 SV=1	gi|357438517|ref|XP_003589534.1| GDSL-like lipase/acylhydrolase [Medicago truncatula] gi|355478582|gb|AES59785.1| GDSL-like lipase/acylhydrolase [Medicago truncatula]
c199564_g1	0	10.19	Inf	0.007	1	903	GO:0016020;GO:0009664;GO:0005618;GO:0005576	-	virNOG12572	R	sp|Q9LDJ3|EXP12_ARATH Expansin-A12 OS=Arabidopsis thaliana GN=EXPA12 PE=2 SV=1	gi|828334985|ref|XP_012575306.1| PREDICTED: expansin-A12 [Cicer arietinum]
c200684_g1	0	11.66	Inf	0.012	1	389	-	-	virNOG02027	C	sp|P51063|CAPP_PICAB Phosphoenolpyruvate carboxylase OS=Picea abies GN=PPC PE=2 SV=1	gi|2145481|emb|CAA62747.1| phosphoenolpyruvate carboxylase [Welwitschia mirabilis]
c200964_g1	1.52	14.74	9.68	0.044	1	4199	GO:0016020;GO:0043170;GO:0044238	-	COG2801;virNOG15679	RL	sp|Q7LHG5|YI31B_YEAST Transposon Ty3-I Gag-Pol polyprotein OS=Saccharomyces cerevisiae (strain ATCC 204508 / S288c) GN=TY3B-I PE=3 SV=2	gi|1012347131|gb|KYP58323.1| Retrotransposable element Tf2 [Cajanus cajan]
c200983_g1	0.32	18.26	57.62	0.042	1	963	-	-	-	-	-	-
c201103_g1	0	7.19	Inf	0.026	1	1072	GO:0009099;GO:0046872;GO:0009097;GO:0004455;GO:0055114	-	virNOG01181	E	sp|O82043|ILV5_PEA Ketol-acid reductoisomerase, chloroplastic OS=Pisum sativum GN=PGAAIR PE=2 SV=1	gi|970041397|ref|XP_015082094.1| PREDICTED: ketol-acid reductoisomerase, chloroplastic [Solanum pennellii]
c201208_g1	0.63	10.25	16.18	0.048	1	949	-	-	-	-	-	-
c201397_g1	6.43	70.76	11	0	0.241	677	-	-	-	-	-	-
c201520_g1	7.08	36.47	5.15	0.015	1	707	-	-	-	-	-	-
c201721_g1	0	194.38	Inf	0.045	1	1620	-	-	-	-	-	-
c202263_g1	8.13	31.93	3.92	0.041	1	517	-	-	-	-	-	-
c202329_g1	0	18.24	Inf	0.031	1	1210	-	-	-	-	-	-
c202674_g1	1.87	13.6	7.28	0.044	1	1277	GO:0016021	-	virNOG04314	S	sp|Q9FXI7|H3L2_ARATH Histone H3-like 2 OS=Arabidopsis thaliana GN=MGH3 PE=2 SV=3	gi|1028942295|ref|XP_016714370.1| PREDICTED: GDT1-like protein 2, chloroplastic isoform X2 [Gossypium hirsutum]
c202768_g1	0.61	9.51	15.54	0.037	1	970	-	-	NOG140541;KOG0017;virNOG40216;virNOG24415	SR	sp|Q94HW2|POLR1_ARATH Retrovirus-related Pol polyprotein from transposon RE1 OS=Arabidopsis thaliana GN=RE1 PE=2 SV=1	gi|1012332156|gb|KYP43598.1| hypothetical protein KK1_034928 [Cajanus cajan]
c202883_g1	1.26	17.67	14.04	0.007	1	810	GO:0005524;GO:0016787;GO:0004672;GO:0006468;GO:0006950	-	virNOG06300	T	sp|Q9SW11|PUB35_ARATH U-box domain-containing protein 35 OS=Arabidopsis thaliana GN=PUB35 PE=2 SV=2	gi|828316920|ref|XP_012572122.1| PREDICTED: U-box domain-containing protein 35 [Cicer arietinum]
c202886_g1	4.06	31.32	7.71	0.005	1	3666	GO:0005524;GO:0016787;GO:0004672;GO:0006468;GO:0006950	-	virNOG06300	T	sp|Q9SW11|PUB35_ARATH U-box domain-containing protein 35 OS=Arabidopsis thaliana GN=PUB35 PE=2 SV=2	gi|828316920|ref|XP_012572122.1| PREDICTED: U-box domain-containing protein 35 [Cicer arietinum]
c202887_g1	4.34	28.28	6.51	0.012	1	3881	GO:0005524;GO:0016787;GO:0004672;GO:0006468;GO:0006950	-	virNOG06300	T	sp|Q9SW11|PUB35_ARATH U-box domain-containing protein 35 OS=Arabidopsis thaliana GN=PUB35 PE=2 SV=2	gi|828316920|ref|XP_012572122.1| PREDICTED: U-box domain-containing protein 35 [Cicer arietinum]
c202888_g1	0.31	8.84	28.74	0.026	1	1111	GO:0005524;GO:0016787;GO:0004672;GO:0006468;GO:0006950	-	virNOG06300	T	sp|Q9SW11|PUB35_ARATH U-box domain-containing protein 35 OS=Arabidopsis thaliana GN=PUB35 PE=2 SV=2	gi|828316920|ref|XP_012572122.1| PREDICTED: U-box domain-containing protein 35 [Cicer arietinum]
c202889_g1	4.07	23.52	5.78	0.024	1	3731	GO:0005524;GO:0016787;GO:0004672;GO:0006468;GO:0006950	-	virNOG06300	T	sp|Q9SW11|PUB35_ARATH U-box domain-containing protein 35 OS=Arabidopsis thaliana GN=PUB35 PE=2 SV=2	gi|828316920|ref|XP_012572122.1| PREDICTED: U-box domain-containing protein 35 [Cicer arietinum]
c202893_g1	4.67	25.91	5.55	0.022	1	3621	GO:0005524;GO:0016787;GO:0004672;GO:0006468;GO:0006950	-	virNOG06300	T	sp|Q9SW11|PUB35_ARATH U-box domain-containing protein 35 OS=Arabidopsis thaliana GN=PUB35 PE=2 SV=2	gi|828316920|ref|XP_012572122.1| PREDICTED: U-box domain-containing protein 35 [Cicer arietinum]
c202894_g1	3.73	28.27	7.59	0.014	1	3512	GO:0005524;GO:0016787;GO:0004672;GO:0006468;GO:0006950	-	virNOG06300	T	sp|Q9SW11|PUB35_ARATH U-box domain-containing protein 35 OS=Arabidopsis thaliana GN=PUB35 PE=2 SV=2	gi|828316920|ref|XP_012572122.1| PREDICTED: U-box domain-containing protein 35 [Cicer arietinum]
c202895_g1	3.11	33.09	10.64	0.007	1	3380	GO:0005524;GO:0016787;GO:0004672;GO:0006468;GO:0006950	-	virNOG06300	T	sp|Q9SW11|PUB35_ARATH U-box domain-containing protein 35 OS=Arabidopsis thaliana GN=PUB35 PE=2 SV=2	gi|828316920|ref|XP_012572122.1| PREDICTED: U-box domain-containing protein 35 [Cicer arietinum]
c202898_g1	2.19	35.03	15.98	0	0.459	3814	GO:0005524;GO:0016787;GO:0004672;GO:0006468;GO:0006950	-	virNOG06300	T	sp|Q9SW11|PUB35_ARATH U-box domain-containing protein 35 OS=Arabidopsis thaliana GN=PUB35 PE=2 SV=2	gi|828316920|ref|XP_012572122.1| PREDICTED: U-box domain-containing protein 35 [Cicer arietinum]
c203489_g1	5.97	33.33	5.59	0.013	1	653	GO:0016021;GO:0016747	-	virNOG01713;KOG0831	I	sp|K7K424|DAT2D_SOYBN Diacylglycerol O-acyltransferase 2D OS=Glycine max GN=DGAT2D PE=1 SV=1	gi|922329647|ref|XP_003629047.2| type 2 acyl-CoA diacylglycerol acyltransferase [Medicago truncatula] gi|657374831|gb|AET03523.2| type 2 acyl-CoA diacylglycerol acyltransferase [Medicago truncatula]
c203598_g1	0	9.53	Inf	0.007	1	559	GO:0005634;GO:0009506;GO:0042787;GO:0046872;GO:0005794;GO:0006412;GO:0003735;GO:0022627;GO:0005886	-	COG5272;virNOG18132	OJ	sp|P59271|R27AA_ARATH Ubiquitin-40S ribosomal protein S27a-1 OS=Arabidopsis thaliana GN=RPS27AA PE=2 SV=2	gi|727452251|ref|XP_010507927.1| PREDICTED: ubiquitin-40S ribosomal protein S27a-2-like [Camelina sativa] gi|727472920|ref|XP_010518402.1| PREDICTED: ubiquitin-40S ribosomal protein S27a-2 [Camelina sativa]
c203705_g1	7.79	33.75	4.33	0.029	1	992	GO:0046148;GO:0046872;GO:0055114;GO:0004097	-	NOG07659;virNOG08373	S	sp|Q9ZP19|PPO1_IPOBA Polyphenol oxidase I, chloroplastic OS=Ipomoea batatas GN=co-1 PE=1 SV=1	gi|356568310|ref|XP_003552355.1| PREDICTED: polyphenol oxidase I, chloroplastic-like [Glycine max] gi|947051103|gb|KRH00632.1| hypothetical protein GLYMA_18G225100 [Glycine max]
c204142_g1	1.55	17.36	11.23	0.028	1	540	-	-	-	-	-	-
c204310_g1	0.94	21.57	22.91	0.01	1	664	GO:0005524;GO:0009506;GO:0031625;GO:0006468;GO:0030246;GO:0004674;GO:0016021;GO:0048544;GO:0005886;GO:0045087	-	virNOG04742;COG0515	T	sp|Q9SXB5|Y1135_ARATH G-type lectin S-receptor-like serine/threonine-protein kinase At1g11303 OS=Arabidopsis thaliana GN=At1g11303 PE=3 SV=1	gi|502178680|ref|XP_004516311.1| PREDICTED: G-type lectin S-receptor-like serine/threonine-protein kinase At1g11330 [Cicer arietinum]
c204351_g1	0	18.75	Inf	0.006	1	982	-	-	NOG130545;virNOG16824	SR	-	gi|1012189806|ref|XP_015970340.1| PREDICTED: uncharacterized protein LOC107493817 [Arachis duranensis]
c204353_g1	0	23.82	Inf	0.002	1	935	GO:0003676	-	NOG130545;virNOG16824	SR	-	gi|1012189806|ref|XP_015970340.1| PREDICTED: uncharacterized protein LOC107493817 [Arachis duranensis]
c204726_g1	0.61	55.67	91.44	0.045	1	2366	-	-	NOG04326;virNOG02449;COG2303	KRE	sp|P04842|ALOX1_KOMPG Alcohol oxidase 1 OS=Komagataella phaffii (strain GS115 / ATCC 20864) GN=AOX1 PE=1 SV=2	gi|545354183|ref|XP_005642926.1| alcohol oxidase [Coccomyxa subellipsoidea C-169] gi|384244885|gb|EIE18382.1| alcohol oxidase [Coccomyxa subellipsoidea C-169]
c205105_g1	13.74	59.01	4.29	0.013	1	691	GO:0051015;GO:0051017	-	virNOG06220	Z	sp|O81645|VILI3_ARATH Villin-3 OS=Arabidopsis thaliana GN=VLN3 PE=1 SV=2	gi|1021523207|ref|XP_016205008.1| PREDICTED: villin-3 [Arachis ipaensis] gi|1021523209|ref|XP_016205009.1| PREDICTED: villin-3 [Arachis ipaensis] gi|1021523211|ref|XP_016205010.1| PREDICTED: villin-3 [Arachis ipaensis]
c205753_g1	0	31.66	Inf	0.001	0.823	904	-	-	-	-	-	-
c205807_g1	37.75	116.09	3.08	0.031	1	1264	GO:0009733	-	virNOG23314	S	sp|Q9ZUZ3|SAU32_ARATH Auxin-responsive protein SAUR32 OS=Arabidopsis thaliana GN=SAUR32 PE=2 SV=1	gi|951068000|ref|XP_014524491.1| PREDICTED: auxin-induced protein 6B-like [Vigna radiata var. radiata]
c205902_g1	0	21.43	Inf	0	0.118	1788	-	-	virNOG03863;virNOG14815	P	sp|Q9ZPJ8|AMT12_ARATH Ammonium transporter 1 member 2 OS=Arabidopsis thaliana GN=AMT1-2 PE=1 SV=1	gi|545365518|ref|XP_005647723.1| ammonium transporter [Coccomyxa subellipsoidea C-169] gi|384249698|gb|EIE23179.1| ammonium transporter [Coccomyxa subellipsoidea C-169]
c205979_g1	0	22.21	Inf	0.015	1	1291	-	-	virNOG01665;virNOG00176;virNOG07299	R	sp|Q8TFG1|GHT7_SCHPO Probable high-affinity hexose transporter ght7 OS=Schizosaccharomyces pombe (strain 972 / ATCC 24843) GN=ght7 PE=3 SV=1	gi|326504926|dbj|BAK06754.1| predicted protein [Hordeum vulgare subsp. vulgare]
c206067_g1	0	8.51	Inf	0.011	1	435	-	-	COG5272;KOG0001;virNOG06759	O	sp|P0CG73|UBI1P_CANAX Polyubiquitin OS=Candida albicans GN=UBI1 PE=1 SV=1	gi|584233472|gb|AFU90137.2| polyubiquitin, partial [Paeonia lactiflora]
c206207_g1	6.18	30.36	4.91	0.024	1	713	-	-	virNOG04550	OD	sp|O64518|MCA5_ARATH Metacaspase-5 OS=Arabidopsis thaliana GN=AMC5 PE=1 SV=1	gi|951069465|ref|XP_014490230.1| PREDICTED: metacaspase-5-like [Vigna radiata var. radiata]
c206636_g1	0	22.03	Inf	0	0.314	463	-	-	-	-	-	-
c206951_g1	2.75	23.24	8.44	0.01	1	1066	-	-	-	-	-	-
c206996_g1	0	5.75	Inf	0.047	1	946	GO:0015074;GO:0003676	-	NOG68198;virNOG10663;KOG0017;virNOG28740	SR	sp|P10978|POLX_TOBAC Retrovirus-related Pol polyprotein from transposon TNT 1-94 OS=Nicotiana tabacum PE=2 SV=1	gi|1012355393|gb|KYP66580.1| Retrovirus-related Pol polyprotein from transposon TNT 1-94 [Cajanus cajan]
c207001_g1	0.32	39.05	123.26	0.002	1	4761	-	-	virNOG00819;virNOG14860	R	sp|P10978|POLX_TOBAC Retrovirus-related Pol polyprotein from transposon TNT 1-94 OS=Nicotiana tabacum PE=2 SV=1	gi|1012363694|gb|KYP74877.1| Retrovirus-related Pol polyprotein from transposon TNT 1-94 [Cajanus cajan]
c207159_g1	1.24	13.68	11.01	0.022	1	2454	GO:0003677	-	virNOG09430	S	-	gi|734307177|gb|KHM99042.1| hypothetical protein glysoja_024342 [Glycine soja]
c207419_g1	8.76	35.48	4.05	0.033	1	672	-	-	-	-	-	-
c207473_g1	54.58	276.48	5.07	0.01	1	907	GO:0020037;GO:0055114;GO:0006979;GO:0046872;GO:0098869;GO:0004601;GO:0005576;GO:0042744	K00430	virNOG09000	G	sp|Q96520|PER12_ARATH Peroxidase 12 OS=Arabidopsis thaliana GN=PER12 PE=1 SV=1	gi|502118925|ref|XP_004496443.1| PREDICTED: peroxidase 12 [Cicer arietinum]
c207485_g1	38.42	116.38	3.03	0.032	1	1648	GO:0003677;GO:0008270	-	virNOG05575	KB	sp|F4JYC8|PTM_ARATH DDT domain-containing protein PTM OS=Arabidopsis thaliana GN=PTM PE=1 SV=1	gi|922362714|ref|XP_003606304.2| DNA-binding and zinc-finger protein [Medicago truncatula] gi|657387859|gb|AES88501.2| DNA-binding and zinc-finger protein [Medicago truncatula]
c208035_g1	0	12.27	Inf	0.002	1	821	GO:0000166;GO:0003676	-	NOG108408;virNOG23177	AR	sp|Q03878|GRP1_DAUCA Glycine-rich RNA-binding protein OS=Daucus carota PE=2 SV=1	gi|697129272|ref|XP_009618692.1| PREDICTED: glycine-rich RNA-binding protein GRP1A-like [Nicotiana tomentosiformis]
c208261_g1	0	21.94	Inf	0.037	1	1444	-	-	virNOG07434;virNOG27289	R	sp|Q9HFS2|CREA_COCCA DNA-binding protein creA OS=Cochliobolus carbonum GN=CREA PE=2 SV=1	gi|612393492|ref|XP_007512266.1| PREDICTED: similar to Zinc finger protein 271 (Zinc finger protein 7) (HZF7) (Zinc finger protein ZNFphex133) (Epstein-Barr virus-induced zinc finger protein) (ZNF-EB) (CT-ZFP48) (Zinc finger protein [Bathycoccus prasinos] gi|424513732|emb|CCO66354.1| PREDICTED: similar to Zinc finger protein 271 (Zinc finger protein 7) (HZF7) (Zinc finger protein ZNFphex133) (Eps…
c208490_g1	0	23.75	Inf	0.002	1	627	-	-	-	-	-	-
c209412_g1	0	19.42	Inf	0.004	1	1482	-	-	-	-	-	-
c209630_g1	8.03	35.97	4.48	0.024	1	935	GO:0016021;GO:0030245;GO:0008810	-	virNOG01050	R	sp|Q9FXI9|GUN2_ARATH Endoglucanase 2 OS=Arabidopsis thaliana GN=At1g19940 PE=2 SV=1	gi|502131325|ref|XP_004500948.1| PREDICTED: endoglucanase 2-like [Cicer arietinum]
c209693_g1	0	6.78	Inf	0.027	1	4424	GO:0044765	-	virNOG15513;virNOG30631;virNOG00062	P	sp|P05025|AT1A_TETCF Sodium/potassium-transporting ATPase subunit alpha OS=Tetronarce californica PE=1 SV=1	gi|971513215|dbj|GAQ85006.1| Ca2+ transporting ATPase [Klebsormidium flaccidum]
c210105_g1	0.62	11.94	19.12	0.015	1	1107	-	-	-	-	-	-
c210259_g1	0	9.84	Inf	0.009	1	481	-	-	-	-	-	-
c210366_g1	0.95	19.81	20.85	0.048	1	1307	-	-	NOG96741	R	-	gi|875389629|gb|AKQ06244.1| disease resistance protein [Caragana korshinskii]
c210529_g1	0	12.34	Inf	0.013	1	1900	-	-	-	-	-	-
c210575_g1	0	34.21	Inf	0.018	1	609	-	-	-	-	-	-
c211324_g1	31.62	101.79	3.22	0.027	1	3898	-	-	-	-	-	-
c211761_g1	3.39	21.58	6.37	0.04	1	878	GO:0019158;GO:0051156;GO:0005524;GO:0008865;GO:0006096;GO:0005536;GO:0046835;GO:0001678;GO:0005829;GO:0004340	-	virNOG13211	G	sp|Q56XE8|HXK4_ARATH Hexokinase-4 OS=Arabidopsis thaliana GN=At3g20040 PE=1 SV=2	gi|734340208|gb|KHN09247.1| Hexokinase-3 [Glycine soja]
c211867_g1	8.39	38.7	4.61	0.028	1	3473	-	-	virNOG11211;virNOG14165	D	sp|Q5U241|PD5BB_XENLA Sister chromatid cohesion protein PDS5 homolog B-B OS=Xenopus laevis GN=pds5b-b PE=2 SV=2	gi|593267268|ref|XP_007135812.1| hypothetical protein PHAVU_010G160600g [Phaseolus vulgaris] gi|561008857|gb|ESW07806.1| hypothetical protein PHAVU_010G160600g [Phaseolus vulgaris]
c211897_g1	2.78	30.49	10.97	0.011	1	1191	-	-	-	-	-	-
c212562_g1	0	6.48	Inf	0.032	1	885	-	-	-	-	-	-
c213020_g1	0.61	9.18	15.09	0.042	1	1566	GO:0043231;GO:0080043;GO:0080044;GO:0009813;GO:0052696	-	virNOG39271;KOG1192	CG	sp|D4Q9Z4|SGT2_SOYBN Soyasapogenol B glucuronide galactosyltransferase OS=Glycine max GN=GmSGT2 PE=1 SV=1	gi|357486853|ref|XP_003613714.1| UDP-glucosyltransferase family protein [Medicago truncatula] gi|355515049|gb|AES96672.1| UDP-glucosyltransferase family protein [Medicago truncatula]
c213241_g1	83.29	231.24	2.78	0.036	1	1292	GO:0005524;GO:0004715;GO:0018108	-	KOG1187;virNOG04214	T	sp|B9DFG5|PTI13_ARATH PTI1-like tyrosine-protein kinase 3 OS=Arabidopsis thaliana GN=PTI13 PE=1 SV=1	gi|1012364216|gb|KYP75399.1| Protein STRUBBELIG-RECEPTOR FAMILY 3 [Cajanus cajan]
c213274_g1	0	41.38	Inf	0.012	1	1113	-	-	-	-	-	-
c213519_g1	0	11.15	Inf	0.045	1	590	-	-	virNOG03400	S	sp|O22812|AHL10_ARATH AT-hook motif nuclear-localized protein 10 OS=Arabidopsis thaliana GN=AHL10 PE=1 SV=2	gi|920701677|gb|KOM44902.1| hypothetical protein LR48_Vigan06g020800 [Vigna angularis] gi|965614716|dbj|BAU00349.1| hypothetical protein VIGAN_10193500 [Vigna angularis var. angularis]
c213542_g1	0	8.15	Inf	0.014	1	1665	GO:0006412;GO:0005488	-	virNOG07807	J	sp|P87252|HEX1_NEUCR Woronin body major protein OS=Neurospora crassa (strain ATCC 24698 / 74-OR23-1A / CBS 708.71 / DSM 1257 / FGSC 987) GN=hex-1 PE=1 SV=1	gi|326498211|dbj|BAJ98533.1| predicted protein [Hordeum vulgare subsp. vulgare]
c213545_g1	0	15.25	Inf	0.007	1	1695	GO:0006412;GO:0005488	-	virNOG07807	J	sp|P87252|HEX1_NEUCR Woronin body major protein OS=Neurospora crassa (strain ATCC 24698 / 74-OR23-1A / CBS 708.71 / DSM 1257 / FGSC 987) GN=hex-1 PE=1 SV=1	gi|326498211|dbj|BAJ98533.1| predicted protein [Hordeum vulgare subsp. vulgare]
c213558_g1	0	8.17	Inf	0.033	1	1350	GO:0003723;GO:0006412	-	virNOG07807;COG0231	J	sp|P87252|HEX1_NEUCR Woronin body major protein OS=Neurospora crassa (strain ATCC 24698 / 74-OR23-1A / CBS 708.71 / DSM 1257 / FGSC 987) GN=hex-1 PE=1 SV=1	gi|326498211|dbj|BAJ98533.1| predicted protein [Hordeum vulgare subsp. vulgare]
c214768_g1	0	25.66	Inf	0.032	1	503	-	-	virNOG10064	S	-	gi|947052031|gb|KRH01560.1| hypothetical protein GLYMA_18G284500 [Glycine max]
c214952_g1	0	22.3	Inf	0.002	1	481	-	-	-	-	-	-
c214965_g1	0	22.65	Inf	0.002	1	508	-	-	-	-	-	-
c215452_g1	16.8	87.81	5.23	0.003	1	418	-	-	-	-	-	-
c215962_g1	0.31	12.36	40.16	0.048	1	508	-	-	virNOG14912;virNOG10313	R	sp|Q9SU30|CPR1_ARATH F-box protein CPR1 OS=Arabidopsis thaliana GN=CPR1 PE=1 SV=2	gi|922327375|ref|XP_013443080.1| F-box protein interaction domain protein [Medicago truncatula] gi|657371082|gb|KEH17105.1| F-box protein interaction domain protein [Medicago truncatula]
c216014_g1	6.86	57.75	8.42	0.012	1	291	-	-	virNOG26280	R	sp|P17772|OSS2_PEA Organ-specific protein S2 OS=Pisum sativum PE=2 SV=1	gi|830260238|ref|NP_001296589.1| uncharacterized LOC101495589 precursor [Cicer arietinum] gi|1279224|emb|CAA66108.1| specific tissue protein 1 [Cicer arietinum]
c216023_g1	28.74	100.64	3.5	0.019	1	1192	-	-	-	-	-	-
c216101_g1	0	100.48	Inf	0.019	1	2483	-	-	-	-	sp|Q4R5L5|ANXA7_MACFA Annexin A7 OS=Macaca fascicularis GN=ANXA7 PE=2 SV=1	gi|1012263101|ref|XP_015946643.1| PREDICTED: annexin D5-like [Arachis duranensis]
c216145_g1	6.52	30.3	4.64	0.028	1	2654	-	-	virNOG10274;virNOG14331	R	sp|G5E8K5|ANK3_MOUSE Ankyrin-3 OS=Mus musculus GN=Ank3 PE=1 SV=1	gi|734383738|gb|KHN24082.1| Ankyrin-3 [Glycine soja]
c216194_g1	0	29.96	Inf	0.001	0.707	1747	-	-	virNOG03527	S	sp|Q9URX1|YLX5_SCHPO UNC93-like protein C922.05c OS=Schizosaccharomyces pombe (strain 972 / ATCC 24843) GN=SPAC922.05c PE=3 SV=1	gi|747075130|ref|XP_011084588.1| PREDICTED: UNC93-like protein 1 [Sesamum indicum]
c216201_g1	0	13.61	Inf	0.004	1	1142	-	-	virNOG03527	S	sp|Q9URX1|YLX5_SCHPO UNC93-like protein C922.05c OS=Schizosaccharomyces pombe (strain 972 / ATCC 24843) GN=SPAC922.05c PE=3 SV=1	gi|168004880|ref|XP_001755139.1| predicted protein [Physcomitrella patens] gi|162693732|gb|EDQ80083.1| predicted protein [Physcomitrella patens]
c216207_g1	0	25.97	Inf	0.018	1	1345	-	-	virNOG03527	S	sp|Q9URX1|YLX5_SCHPO UNC93-like protein C922.05c OS=Schizosaccharomyces pombe (strain 972 / ATCC 24843) GN=SPAC922.05c PE=3 SV=1	gi|1021044028|gb|KZN01809.1| hypothetical protein DCAR_010563 [Daucus carota subsp. sativus]
c216345_g1	7.4	34.04	4.6	0.024	1	1988	GO:0005524;GO:0016021;GO:0008559;GO:0042908;GO:0006855	-	virNOG01035;COG1132	QV	sp|Q9LHD1|AB15B_ARATH ABC transporter B family member 15 OS=Arabidopsis thaliana GN=ABCB15 PE=3 SV=1	gi|502103217|ref|XP_004492229.1| PREDICTED: ABC transporter B family member 15-like [Cicer arietinum]
c216347_g1	3.42	22.8	6.66	0.018	1	2272	GO:0055085;GO:0005524;GO:0016021;GO:0042626	-	virNOG01035;COG1132	QV	sp|Q9LSJ5|AB18B_ARATH ABC transporter B family member 18 OS=Arabidopsis thaliana GN=ABCB18 PE=3 SV=1	gi|502103217|ref|XP_004492229.1| PREDICTED: ABC transporter B family member 15-like [Cicer arietinum]
c216631_g1	4.08	23.78	5.82	0.022	1	491	-	-	NOG89867;virNOG26179	S	-	gi|302826091|ref|XP_002994587.1| hypothetical protein SELMODRAFT_138833 [Selaginella moellendorffii] gi|300137372|gb|EFJ04348.1| hypothetical protein SELMODRAFT_138833 [Selaginella moellendorffii]
c217932_g1	0	8.16	Inf	0.014	1	514	-	-	-	-	sp|P38804|SDO1L_YEAST Restriction of telomere capping protein 3 OS=Saccharomyces cerevisiae (strain ATCC 204508 / S288c) GN=RTC3 PE=1 SV=1	-
c218061_g1	3.99	24.64	6.17	0.037	1	824	-	-	virNOG23013	S	-	gi|590606444|ref|XP_007020738.1| LIM and calponin domains-containing protein 1, putative [Theobroma cacao] gi|508720366|gb|EOY12263.1| LIM and calponin domains-containing protein 1, putative [Theobroma cacao]
c218566_g1	0	8.13	Inf	0.021	1	462	-	-	-	-	-	-
c218662_g1	0	26.48	Inf	0.002	1	815	-	-	-	-	sp|D4ATM6|A7590_ARTBC Uncharacterized secreted protein ARB_07590 OS=Arthroderma benhamiae (strain ATCC MYA-4681 / CBS 112371) GN=ARB_07590 PE=1 SV=1	-
c219008_g1	0	6.13	Inf	0.039	1	1581	-	-	-	-	-	-
c219173_g1	19.19	77.79	4.05	0.012	1	1241	-	-	virNOG15679;virNOG10973	RU	-	gi|1012330021|gb|KYP41567.1| Retrotransposable element Tf2 [Cajanus cajan]
c219715_g1	0	20.33	Inf	0.005	1	2153	-	-	NOG123591;NOG56367;NOG134460;NOG132281	S	-	gi|168041122|ref|XP_001773041.1| predicted protein [Physcomitrella patens] gi|162675588|gb|EDQ62081.1| predicted protein [Physcomitrella patens]
c219717_g1	0	14.86	Inf	0.037	1	2205	-	-	NOG123591;NOG56367;NOG134460;NOG132281	S	-	gi|168041122|ref|XP_001773041.1| predicted protein [Physcomitrella patens] gi|162675588|gb|EDQ62081.1| predicted protein [Physcomitrella patens]
c220114_g1	0	21.15	Inf	0	0.127	1384	-	-	-	-	-	-
c220115_g1	0	13.96	Inf	0.001	0.75	1417	-	-	-	-	-	-
c220116_g1	0	12.92	Inf	0.001	0.938	1598	-	-	-	-	-	-
c220138_g1	0	7.52	Inf	0.019	1	499	-	-	-	-	-	-
c220578_g1	26.41	113.6	4.3	0.007	1	1051	GO:0016021;GO:0005886	-	virNOG17311	S	sp|Q5W6M3|CSPLG_ORYSJ CASP-like protein 4B4 OS=Oryza sativa subsp. japonica GN=Os05g0344400 PE=3 SV=1	gi|357506343|ref|XP_003623460.1| CASP-like protein [Medicago truncatula] gi|355498475|gb|AES79678.1| CASP-like protein [Medicago truncatula]
c220811_g1	22.48	96.23	4.28	0.01	1	2982	-	-	virNOG22502;virNOG09124;virNOG34138	R	sp|P0C2F6|RNHX1_ARATH Putative ribonuclease H protein At1g65750 OS=Arabidopsis thaliana GN=At1g65750 PE=3 SV=1	gi|1012328821|gb|KYP40438.1| Putative ribonuclease H protein At1g65750 family, partial [Cajanus cajan]
c221287_g1	0.32	9.87	31.17	0.047	1	1199	GO:0015074;GO:0016787;GO:0008270;GO:0003676	-	NOG06833;virNOG10663;KOG0017	SR	sp|P10978|POLX_TOBAC Retrovirus-related Pol polyprotein from transposon TNT 1-94 OS=Nicotiana tabacum PE=2 SV=1	gi|734385183|gb|KHN24600.1| Retrovirus-related Pol polyprotein from transposon TNT 1-94, partial [Glycine soja]
c221363_g1	0	7.81	Inf	0.016	1	897	-	-	-	-	-	-
c221569_g1	3.39	18.03	5.32	0.049	1	1856	GO:0045490;GO:0045330;GO:0005618;GO:0016021;GO:0030599;GO:0042545	-	virNOG09117	G	sp|Q8VYZ3|PME53_ARATH Probable pectinesterase 53 OS=Arabidopsis thaliana GN=PME53 PE=2 SV=1	gi|947126385|gb|KRH74239.1| hypothetical protein GLYMA_01G006800 [Glycine max]
c221605_g1	281.69	727.21	2.58	0.04	1	6572	GO:0016310;GO:0016301;GO:0016573;GO:0000123	K08874	virNOG02351	TDLB	sp|Q9Y4A5|TRRAP_HUMAN Transformation/transcription domain-associated protein OS=Homo sapiens GN=TRRAP PE=1 SV=3	gi|502161350|ref|XP_004512131.1| PREDICTED: transformation/transcription domain-associated protein [Cicer arietinum]
c221889_g1	0	23.51	Inf	0	0.078	3094	GO:0003994;GO:0006099;GO:0005829;GO:0051539	-	COG1049;virNOG18744;virNOG10869	CE	sp|Q9I2V5|ACNB_PSEAE Aconitate hydratase B OS=Pseudomonas aeruginosa (strain ATCC 15692 / DSM 22644 / CIP 104116 / JCM 14847 / LMG 12228 / 1C / PRS 101 / PAO1) GN=acnB PE=3 SV=1	gi|255074481|ref|XP_002500915.1| predicted protein [Micromonas commoda] gi|226516178|gb|ACO62173.1| predicted protein [Micromonas commoda]
c221939_g1	0	7.16	Inf	0.023	1	1347	GO:0044699;GO:0008483;GO:0044444;GO:0005488	-	virNOG08590;COG4992	E	sp|P54752|ARGD_NOSS1 Acetylornithine aminotransferase OS=Nostoc sp. (strain PCC 7120 / SAG 25.82 / UTEX 2576) GN=argD PE=3 SV=1	gi|1004144295|gb|KXZ52276.1| ARG9 protein [Gonium pectorale]
c221955_g1	0	258.28	Inf	0.039	1	1258	-	-	-	-	-	gi|326512020|dbj|BAJ95991.1| predicted protein [Hordeum vulgare subsp. vulgare]
c222548_g1	12.57	46.14	3.67	0.037	1	1251	-	-	virNOG00409	R	sp|Q9ZUN1|NDL3_ARATH Protein NDL3 OS=Arabidopsis thaliana GN=NDL3 PE=1 SV=1	gi|502117350|ref|XP_004495790.1| PREDICTED: pollen-specific protein SF21-like [Cicer arietinum] gi|828304242|ref|XP_012570007.1| PREDICTED: pollen-specific protein SF21-like [Cicer arietinum]
c222554_g1	13.82	61.72	4.47	0.011	1	1932	-	-	virNOG00409	R	sp|Q9ZUN1|NDL3_ARATH Protein NDL3 OS=Arabidopsis thaliana GN=NDL3 PE=1 SV=1	gi|502117350|ref|XP_004495790.1| PREDICTED: pollen-specific protein SF21-like [Cicer arietinum] gi|828304242|ref|XP_012570007.1| PREDICTED: pollen-specific protein SF21-like [Cicer arietinum]
c222564_g1	37.86	150.07	3.96	0.008	1	992	-	-	virNOG00409	R	sp|Q9FJT7|NDL1_ARATH Protein NDL1 OS=Arabidopsis thaliana GN=NDL1 PE=1 SV=1	gi|502117350|ref|XP_004495790.1| PREDICTED: pollen-specific protein SF21-like [Cicer arietinum] gi|828304242|ref|XP_012570007.1| PREDICTED: pollen-specific protein SF21-like [Cicer arietinum]
c222648_g1	0.3	9.14	30.03	0.031	1	1303	-	-	COG2801	L	-	gi|1012007828|ref|XP_015946404.1| PREDICTED: uncharacterized protein LOC107471451 [Arachis duranensis]
c222737_g1	0	8.54	Inf	0.011	1	612	GO:0016787;GO:0000166;GO:0004672	-	virNOG11107;virNOG11217	TR	sp|O82363|PP203_ARATH Pentatricopeptide repeat-containing protein At2g46050, mitochondrial OS=Arabidopsis thaliana GN=PCMP-E39 PE=3 SV=1	gi|947057211|gb|KRH06617.1| hypothetical protein GLYMA_16G034600 [Glycine max]
c222856_g1	13.87	132	9.52	0.032	1	703	GO:0048046;GO:0004553;GO:0016762;GO:0005618;GO:0010411;GO:0042546;GO:0071555	K08235	virNOG12816	G	sp|Q8LC45|XTH33_ARATH Probable xyloglucan endotransglucosylase/hydrolase protein 33 OS=Arabidopsis thaliana GN=XTH33 PE=2 SV=2	gi|951064764|ref|XP_014523598.1| PREDICTED: probable xyloglucan endotransglucosylase/hydrolase protein 33 [Vigna radiata var. radiata]
c222858_g1	4.6	48.55	10.54	0.002	1	1749	GO:0048046;GO:0004553;GO:0016762;GO:0005618;GO:0010411;GO:0042546;GO:0071555	-	virNOG12816	G	sp|Q8LC45|XTH33_ARATH Probable xyloglucan endotransglucosylase/hydrolase protein 33 OS=Arabidopsis thaliana GN=XTH33 PE=2 SV=2	gi|951064764|ref|XP_014523598.1| PREDICTED: probable xyloglucan endotransglucosylase/hydrolase protein 33 [Vigna radiata var. radiata]
c222861_g1	7.37	43.09	5.84	0.007	1	1493	GO:0048046;GO:0004553;GO:0016762;GO:0005618;GO:0010411;GO:0042546;GO:0071555	-	virNOG12816	G	sp|Q8LC45|XTH33_ARATH Probable xyloglucan endotransglucosylase/hydrolase protein 33 OS=Arabidopsis thaliana GN=XTH33 PE=2 SV=2	gi|951064764|ref|XP_014523598.1| PREDICTED: probable xyloglucan endotransglucosylase/hydrolase protein 33 [Vigna radiata var. radiata]
c222874_g1	0	5.79	Inf	0.047	1	647	-	-	-	-	-	-
c223207_g1	0	32.22	Inf	0.01	1	1707	-	-	virNOG34138;virNOG38336	R	-	gi|124360574|gb|ABN08573.1| Ribonuclease H [Medicago truncatula]
c223442_g1	5.88	35.56	6.05	0.009	1	2401	GO:0016021;GO:0009941	-	virNOG05853	S	-	gi|922405897|ref|XP_013469637.1| transmembrane protein [Medicago truncatula] gi|657405141|gb|KEH43675.1| transmembrane protein [Medicago truncatula]
c223447_g1	2.48	25.27	10.19	0.005	1	1864	GO:0016021;GO:0009941	-	virNOG05853	S	-	gi|922405897|ref|XP_013469637.1| transmembrane protein [Medicago truncatula] gi|657405141|gb|KEH43675.1| transmembrane protein [Medicago truncatula]
c223448_g1	4.39	25.92	5.9	0.018	1	2321	GO:0016021;GO:0009941	-	virNOG05853	S	-	gi|922405897|ref|XP_013469637.1| transmembrane protein [Medicago truncatula] gi|657405141|gb|KEH43675.1| transmembrane protein [Medicago truncatula]
c223951_g1	0	22.97	Inf	0.043	1	873	-	-	-	-	-	-
c223960_g1	5.83	41.27	7.08	0.004	1	2647	GO:0071554;GO:0016413;GO:0005794	-	virNOG02030	R	sp|O22960|TBL37_ARATH Protein trichome birefringence-like 37 OS=Arabidopsis thaliana GN=TBL37 PE=2 SV=2	gi|255641775|gb|ACU21157.1| unknown [Glycine max]
c224028_g1	44.61	137.97	3.09	0.026	1	1481	GO:0016021	-	virNOG12295	S	-	gi|357509001|ref|XP_003624789.1| transmembrane protein, putative [Medicago truncatula] gi|355499804|gb|AES81007.1| transmembrane protein, putative [Medicago truncatula]
c224252_g1	8.95	62.72	7.01	0.002	0.964	2064	-	-	virNOG14827;virNOG01257;virNOG01588	R	sp|Q9FWA6|PP207_ARATH Pentatricopeptide repeat-containing protein At3g02330, mitochondrial OS=Arabidopsis thaliana GN=PCMP-E90 PE=2 SV=2	gi|951017414|ref|XP_014511395.1| PREDICTED: pentatricopeptide repeat-containing protein At5g27110 [Vigna radiata var. radiata]
c224256_g1	21.01	80.86	3.85	0.015	1	2132	-	-	virNOG14827;virNOG01257;virNOG01588	R	sp|Q9FWA6|PP207_ARATH Pentatricopeptide repeat-containing protein At3g02330, mitochondrial OS=Arabidopsis thaliana GN=PCMP-E90 PE=2 SV=2	gi|951017414|ref|XP_014511395.1| PREDICTED: pentatricopeptide repeat-containing protein At5g27110 [Vigna radiata var. radiata]
c224423_g1	0	7.86	Inf	0.016	1	1232	-	-	virNOG22502;KOG1075;lilNOG23652	R	sp|P92555|M1250_ARATH Uncharacterized mitochondrial protein AtMg01250 OS=Arabidopsis thaliana GN=AtMg01250 PE=4 SV=1	gi|1012339654|gb|KYP50883.1| LINE-1 reverse transcriptase isogeny, partial [Cajanus cajan]
c224708_g1	0	38.65	Inf	0.045	1	1793	GO:0052861	-	virNOG09840	G	sp|D4AZ24|ENG1_ARTBC Probable endo-1,3(4)-beta-glucanase ARB_01444 OS=Arthroderma benhamiae (strain ATCC MYA-4681 / CBS 112371) GN=ARB_01444 PE=1 SV=1	gi|922350775|ref|XP_013451223.1| glycoside hydrolase family 81 protein [Medicago truncatula] gi|657381258|gb|KEH25263.1| glycoside hydrolase family 81 protein [Medicago truncatula]
c225066_g1	0.32	12	37.88	0.012	1	575	-	-	-	-	-	-
c225461_g1	0	6.45	Inf	0.033	1	860	-	-	-	-	sp|P39719|FLC2_YEAST Flavin carrier protein 2 OS=Saccharomyces cerevisiae (strain ATCC 204508 / S288c) GN=FLC2 PE=1 SV=2	gi|694448829|ref|XP_009350208.1| PREDICTED: flavin carrier protein 1-like [Pyrus x bretschneideri]
c226451_g1	4.34	21.78	5.02	0.04	1	1311	-	-	-	-	-	-
c226453_g1	8.43	35.36	4.2	0.03	1	1133	-	-	-	-	-	-
c226752_g1	4.94	23.86	4.83	0.038	1	2150	GO:0005524;GO:0004672;GO:0016021;GO:0006468	-	virNOG11460	T	sp|C0LGE4|Y1124_ARATH Probable LRR receptor-like serine/threonine-protein kinase At1g12460 OS=Arabidopsis thaliana GN=At1g12460 PE=2 SV=1	gi|922355382|ref|XP_003611204.2| LRR receptor-like kinase family protein [Medicago truncatula] gi|657383878|gb|AES94162.2| LRR receptor-like kinase family protein [Medicago truncatula]
c227043_g1	0	13	Inf	0.043	1	1084	-	-	virNOG35253	Q	sp|Q4WPX2|PPOA_ASPFU Psi-producing oxygenase A OS=Neosartorya fumigata (strain ATCC MYA-4609 / Af293 / CBS 101355 / FGSC A1100) GN=ppoA PE=2 SV=1	-
c227251_g1	0	12.97	Inf	0.012	1	789	-	-	-	-	-	-
c227683_g1	20.34	76.27	3.75	0.018	1	3806	GO:0005524;GO:0004672;GO:0016021;GO:0006468;GO:0005886	-	virNOG05856	T	sp|C0LGS2|Y4361_ARATH Probable LRR receptor-like serine/threonine-protein kinase At4g36180 OS=Arabidopsis thaliana GN=At4g36180 PE=2 SV=1	gi|502161315|ref|XP_004512119.1| PREDICTED: probable LRR receptor-like serine/threonine-protein kinase At4g36180 [Cicer arietinum]
c227695_g1	121.03	349.11	2.88	0.026	1	2172	-	-	KOG1075;virNOG27119;virNOG01327;virNOG18495	R	sp|P14381|YTX2_XENLA Transposon TX1 uncharacterized 149 kDa protein OS=Xenopus laevis PE=4 SV=1	gi|734421777|gb|KHN41376.1| hypothetical protein glysoja_032562, partial [Glycine soja]
c227842_g1	1.54	16.59	10.74	0.046	1	1894	GO:0016787	-	virNOG14954	R	-	gi|502083580|ref|XP_004487501.1| PREDICTED: uncharacterized protein LOC101507541 isoform X1 [Cicer arietinum]
c227843_g1	0.92	19.66	21.29	0.005	1	1866	GO:0016787	-	euNOG15739;virNOG14954;NOG15820	R	-	gi|502083583|ref|XP_004487502.1| PREDICTED: uncharacterized protein LOC101507541 isoform X2 [Cicer arietinum]
c227845_g1	3.09	32.87	10.64	0.019	1	1392	GO:0016787	-	virNOG14954	R	-	gi|357453053|ref|XP_003596803.1| alpha/beta hydrolase family protein [Medicago truncatula] gi|355485851|gb|AES67054.1| alpha/beta hydrolase family protein [Medicago truncatula]
c227846_g1	2.47	28.47	11.52	0.017	1	1556	GO:0016787	-	virNOG14954	R	-	gi|357453053|ref|XP_003596803.1| alpha/beta hydrolase family protein [Medicago truncatula] gi|355485851|gb|AES67054.1| alpha/beta hydrolase family protein [Medicago truncatula]
c227847_g1	1.55	21.39	13.82	0.004	1	1627	GO:0005634;GO:0016787;GO:0043565;GO:0003700;GO:0009737;GO:0045893	-	virNOG14954	R	-	gi|357453053|ref|XP_003596803.1| alpha/beta hydrolase family protein [Medicago truncatula] gi|355485851|gb|AES67054.1| alpha/beta hydrolase family protein [Medicago truncatula]
c227848_g1	2.49	23.39	9.39	0.026	1	1289	GO:0016787	-	virNOG14954	R	-	gi|357453053|ref|XP_003596803.1| alpha/beta hydrolase family protein [Medicago truncatula] gi|355485851|gb|AES67054.1| alpha/beta hydrolase family protein [Medicago truncatula]
c227955_g1	4.61	22.46	4.87	0.041	1	309	GO:0008270;GO:0055114;GO:0016491	-	COG0604;virNOG02722	QC	sp|Q84V25|ENOXE_FRAAN 2-methylene-furan-3-one reductase OS=Fragaria ananassa GN=EO PE=1 SV=1	gi|1012327560|gb|KYP39264.1| hypothetical protein KK1_039442 [Cajanus cajan]
c228169_g1	7.44	36.99	4.97	0.036	1	544	GO:0009733	-	virNOG23780;virNOG21837	S	-	gi|502156590|ref|XP_004510550.1| PREDICTED: uncharacterized protein LOC101510435 [Cicer arietinum]
c228170_g1	19.75	79.68	4.04	0.019	1	954	GO:0009733	-	virNOG23780	S	-	gi|388492086|gb|AFK34109.1| unknown [Lotus japonicus]
c228504_g1	5.98	55.55	9.29	0.001	0.801	4059	-	-	virNOG09124;virNOG34705	R	-	gi|332322132|emb|CCA66040.1| hypothetical protein [Beta vulgaris subsp. vulgaris]
c228803_g1	0	19.78	Inf	0.005	1	1732	-	-	NOG96703	S	-	gi|168042266|ref|XP_001773610.1| predicted protein [Physcomitrella patens] gi|162675149|gb|EDQ61648.1| predicted protein [Physcomitrella patens]
c229262_g1	0	14.99	Inf	0.001	0.606	2439	-	-	virNOG03257	Q	sp|Q84M24|AB1A_ARATH ABC transporter A family member 1 OS=Arabidopsis thaliana GN=ABCA1 PE=2 SV=2	gi|302810659|ref|XP_002987020.1| hypothetical protein SELMODRAFT_446818 [Selaginella moellendorffii] gi|300145185|gb|EFJ11863.1| hypothetical protein SELMODRAFT_446818 [Selaginella moellendorffii]
c229308_g1	0	7.86	Inf	0.045	1	1355	-	-	-	-	-	-
c229432_g1	0	35.12	Inf	0.022	1	882	-	-	-	-	-	-
c229554_g1	0	7.12	Inf	0.023	1	1143	-	-	-	-	-	-
c229555_g1	0	6.46	Inf	0.033	1	847	-	-	-	-	-	-
c229909_g1	0	6.12	Inf	0.039	1	696	-	-	-	-	-	-
c230391_g1	0	92.75	Inf	0.022	1	5575	-	-	virNOG15679	R	sp|Q7LHG5|YI31B_YEAST Transposon Ty3-I Gag-Pol polyprotein OS=Saccharomyces cerevisiae (strain ATCC 204508 / S288c) GN=TY3B-I PE=3 SV=2	gi|27764548|gb|AAO23078.1| polyprotein [Glycine max]
c230471_g1	17.97	56.41	3.14	0.05	1	454	-	-	-	-	-	-
c230478_g1	11.01	82.47	7.49	0.002	1	535	-	-	-	-	-	-
c230660_g1	0	6.45	Inf	0.033	1	1057	-	-	COG2801;virNOG15679	RL	sp|P20825|POL2_DROME Retrovirus-related Pol polyprotein from transposon 297 OS=Drosophila melanogaster GN=pol PE=3 SV=1	gi|1012338080|gb|KYP49340.1| Retrotransposable element Tf2 [Cajanus cajan]
c230667_g1	6.49	26.98	4.16	0.047	1	1163	GO:0016021;GO:0003333;GO:0015171	-	virNOG08645	E	sp|Q9SX98|LHTL8_ARATH Lysine histidine transporter-like 8 OS=Arabidopsis thaliana GN=AATL1 PE=1 SV=1	gi|734337638|gb|KHN08575.1| Lysine histidine transporter-like 8 [Glycine soja]
c231022_g1	9.31	44.37	4.76	0.014	1	440	GO:0016787	-	virNOG19291	L	sp|Q9LQU5|NUD18_ARATH Nudix hydrolase 18, mitochondrial OS=Arabidopsis thaliana GN=NUDT18 PE=2 SV=1	gi|502138323|ref|XP_004503362.1| PREDICTED: nudix hydrolase 18, mitochondrial-like [Cicer arietinum]
c231663_g1	0.31	8.49	27.58	0.031	1	422	-	-	-	-	-	-
c231702_g1	0	33.51	Inf	0.014	1	1145	GO:0016020;GO:0005488;GO:0016491;GO:0006629	-	virNOG13214	I	sp|Q12618|ACO1_AJECA Acyl-CoA desaturase OS=Ajellomyces capsulatus GN=OLE1 PE=1 SV=1	gi|326506754|dbj|BAJ91418.1| predicted protein [Hordeum vulgare subsp. vulgare]
c231820_g1	4.39	20.89	4.76	0.048	1	626	GO:0004674;GO:0005524;GO:0016021;GO:0006468	-	virNOG11222;COG0515	T	sp|C0LGT1|Y5129_ARATH Probable LRR receptor-like serine/threonine-protein kinase At5g10290 OS=Arabidopsis thaliana GN=At5g10290 PE=2 SV=1	gi|950944652|ref|XP_014494072.1| PREDICTED: probable LRR receptor-like serine/threonine-protein kinase At5g10290 [Vigna radiata var. radiata]
c231870_g1	0	5.76	Inf	0.047	1	698	-	-	virNOG05991	S	-	gi|502162921|ref|XP_004512662.1| PREDICTED: uncharacterized protein LOC101489810 [Cicer arietinum]
c232364_g1	3.1	29.39	9.47	0.004	1	1654	GO:0045490;GO:0045330;GO:0005618;GO:0043086;GO:0004857;GO:0030599;GO:0042545	-	virNOG03564	G	sp|Q9FF77|PME47_ARATH Probable pectinesterase/pectinesterase inhibitor 47 OS=Arabidopsis thaliana GN=PME47 PE=2 SV=1	gi|950968608|ref|XP_014499605.1| PREDICTED: probable pectinesterase/pectinesterase inhibitor 47 [Vigna radiata var. radiata]
c232370_g1	0.3	12.35	40.56	0.038	1	350	GO:0045490;GO:0045330;GO:0005618;GO:0043086;GO:0004857;GO:0030599;GO:0042545	-	COG4677;virNOG03564	G	sp|Q9FF77|PME47_ARATH Probable pectinesterase/pectinesterase inhibitor 47 OS=Arabidopsis thaliana GN=PME47 PE=2 SV=1	gi|955326411|ref|XP_003527536.3| PREDICTED: probable pectinesterase/pectinesterase inhibitor 47 [Glycine max] gi|734389798|gb|KHN26434.1| Putative pectinesterase/pectinesterase inhibitor 47 [Glycine soja] gi|947107886|gb|KRH56269.1| hypothetical protein GLYMA_06G314200 [Glycine max]
c233032_g1	0	13.65	Inf	0.001	0.801	976	-	-	virNOG22801	R	sp|Q8GXC7|FBK50_ARATH F-box/kelch-repeat protein At3g06240 OS=Arabidopsis thaliana GN=At3g06240 PE=2 SV=1	gi|502100437|ref|XP_004491718.1| PREDICTED: F-box/kelch-repeat protein At3g23880-like [Cicer arietinum]
c233099_g1	0	7.15	Inf	0.023	1	1444	GO:0055085;GO:0016021;GO:0022857	-	virNOG10291	S	sp|Q8GXB4|WTR2_ARATH WAT1-related protein At1g09380 OS=Arabidopsis thaliana GN=At1g09380 PE=2 SV=1	gi|357490417|ref|XP_003615496.1| nodulin MtN21/EamA-like transporter family protein [Medicago truncatula] gi|355516831|gb|AES98454.1| nodulin MtN21/EamA-like transporter family protein [Medicago truncatula]
c233100_g1	0.61	9.49	15.5	0.037	1	1707	GO:0055085;GO:0016021;GO:0022857	-	virNOG10291	S	sp|Q8GXB4|WTR2_ARATH WAT1-related protein At1g09380 OS=Arabidopsis thaliana GN=At1g09380 PE=2 SV=1	gi|357490417|ref|XP_003615496.1| nodulin MtN21/EamA-like transporter family protein [Medicago truncatula] gi|355516831|gb|AES98454.1| nodulin MtN21/EamA-like transporter family protein [Medicago truncatula]
c233103_g1	0	8.17	Inf	0.014	1	1758	GO:0055085;GO:0016021;GO:0022857	-	virNOG10291	S	sp|Q8GXB4|WTR2_ARATH WAT1-related protein At1g09380 OS=Arabidopsis thaliana GN=At1g09380 PE=2 SV=1	gi|357490417|ref|XP_003615496.1| nodulin MtN21/EamA-like transporter family protein [Medicago truncatula] gi|355516831|gb|AES98454.1| nodulin MtN21/EamA-like transporter family protein [Medicago truncatula]
c233130_g1	0	9.21	Inf	0.008	1	1094	GO:0005524	-	virNOG03266;virNOG05586	O	sp|Q5NVM9|HSP7C_PONAB Heat shock cognate 71 kDa protein OS=Pongo abelii GN=HSPA8 PE=2 SV=2	gi|326501336|dbj|BAJ98899.1| predicted protein [Hordeum vulgare subsp. vulgare]
c233238_g1	26.52	96.89	3.65	0.016	1	599	-	-	virNOG19300;virNOG20594;virNOG35508	O	sp|P05478|HSP16_SOYBN 18.5 kDa class I heat shock protein OS=Glycine max GN=HSP18.5-C PE=3 SV=1	gi|357497003|ref|XP_003618790.1| cytosolic class I small heat shock protein [Medicago truncatula] gi|355493805|gb|AES75008.1| cytosolic class I small heat shock protein [Medicago truncatula]
c233905_g1	0	7.44	Inf	0.032	1	684	-	-	-	-	-	-
c234451_g1	0	19.22	Inf	0.007	1	1278	GO:0015074;GO:0016787;GO:0003676	-	KOG0017	R	-	gi|734411770|gb|KHN36156.1| Retrovirus-related Pol polyprotein from transposon TNT 1-94, partial [Glycine soja]
c234719_g1	0	7.15	Inf	0.023	1	545	-	-	-	-	-	-
c235254_g1	0	20.11	Inf	0.004	1	1298	-	-	-	-	-	-
c235255_g1	0	10.24	Inf	0.018	1	1596	-	-	-	-	-	-
c235261_g1	0	13.99	Inf	0.011	1	1530	-	-	-	-	-	-
c235354_g1	0	180.6	Inf	0.046	1	836	GO:0006807;GO:0000166;GO:0016874	-	virNOG00254;virNOG08307;COG0174	E	sp|Q12613|GLNA_COLGL Glutamine synthetase OS=Colletotrichum gloeosporioides GN=GLN1 PE=3 SV=1	gi|992170464|gb|KXG30810.1| hypothetical protein SORBI_004G247000 [Sorghum bicolor]
c235555_g1	0	34.99	Inf	0.001	0.695	1396	-	-	-	-	-	-
c235685_g1	0	9.52	Inf	0.007	1	1033	GO:0016020	K03878	virNOG21930	C	sp|P08774|NU1M_NEUCR NADH-ubiquinone oxidoreductase chain 1 OS=Neurospora crassa (strain ATCC 24698 / 74-OR23-1A / CBS 708.71 / DSM 1257 / FGSC 987) GN=ndh-1 PE=3 SV=1	gi|802796098|ref|XP_012092678.1| PREDICTED: LOW QUALITY PROTEIN: NADH-ubiquinone oxidoreductase chain 1 [Jatropha curcas]
c235774_g1	0	10.22	Inf	0.033	1	417	-	-	-	-	-	-
c236100_g1	0	5.81	Inf	0.046	1	1040	-	-	virNOG10398;COG5040;virNOG08739	OTE	sp|O49996|1433D_TOBAC 14-3-3-like protein D OS=Nicotiana tabacum PE=2 SV=1	gi|357453587|ref|XP_003597071.1| dihydroxyacid dehydratase [Medicago truncatula] gi|355486119|gb|AES67322.1| dihydroxyacid dehydratase [Medicago truncatula]
c236111_g1	0.32	10.22	32.25	0.029	1	682	-	-	virNOG08694	R	-	gi|947039545|gb|KRG89269.1| hypothetical protein GLYMA_20G012300 [Glycine max]
c236115_g1	0.32	8.82	27.83	0.026	1	1262	-	-	-	-	-	-
c236381_g1	0	24.33	Inf	0.036	1	957	-	-	KOG1075;virNOG09124;virNOG07060	R	-	gi|1012355562|gb|KYP66749.1| LINE-1 reverse transcriptase isogeny, partial [Cajanus cajan]
c236399_g1	12.2	67.15	5.5	0.004	1	1346	GO:0005451;GO:0012505;GO:1902600;GO:0016021;GO:0006885	-	virNOG11600	P	sp|Q9FYC1|CHX4_ARATH Cation/H(+) antiporter 4 OS=Arabidopsis thaliana GN=CHX4 PE=2 SV=1	gi|502141064|ref|XP_004504433.1| PREDICTED: cation/H(+) antiporter 4-like [Cicer arietinum]
c236412_g1	4.27	38.89	9.1	0.002	1	3136	GO:0016020;GO:0005451;GO:0012505;GO:0055085;GO:0006885;GO:0006812	-	virNOG11600	P	sp|Q9FFB8|CHX3_ARATH Cation/H(+) antiporter 3 OS=Arabidopsis thaliana GN=CHX3 PE=2 SV=1	gi|1012356594|gb|KYP67780.1| K(+)/H(+) antiporter 13 [Cajanus cajan]
c236439_g1	0	26.13	Inf	0.002	1	844	-	-	-	-	-	-
c236731_g1	1.55	47.81	30.91	0.001	0.756	315	-	-	-	-	-	-
c236744_g1	3.16	17.71	5.61	0.043	1	828	-	-	-	-	-	-
c236915_g1	0	13.63	Inf	0.028	1	403	GO:0008289	-	virNOG05375	S	-	gi|356564626|ref|XP_003550552.1| PREDICTED: PCTP-like protein isoform X1 [Glycine max] gi|947052440|gb|KRH01893.1| hypothetical protein GLYMA_17G003000 [Glycine max]
c237045_g1	0	32.76	Inf	0.004	1	982	-	-	-	-	-	-
c237052_g1	0	28.03	Inf	0.013	1	1238	-	-	-	-	-	-
c237447_g1	0	11.55	Inf	0.003	1	849	-	-	COG2801;virNOG26647;virNOG15679	RL	sp|P0CT40|TF29_SCHPO Transposon Tf2-9 polyprotein OS=Schizosaccharomyces pombe (strain 972 / ATCC 24843) GN=Tf2-9 PE=3 SV=1	gi|1012355130|gb|KYP66317.1| Retrotransposable element Tf2 [Cajanus cajan]
c237974_g1	0.91	18.11	19.83	0.003	1	838	-	-	COG2801;virNOG28323;virNOG10973	RLU	-	gi|208609060|dbj|BAG72152.1| hypothetical protein [Lotus japonicus]
c238098_g1	1.25	11.28	9.03	0.048	1	795	GO:0005488	-	virNOG40226;virNOG31300;virNOG33673	SR	sp|Q9ZT94|POLR2_ARATH Retrovirus-related Pol polyprotein from transposon RE2 OS=Arabidopsis thaliana GN=RE2 PE=4 SV=1	gi|1012350151|gb|KYP61340.1| hypothetical protein KK1_015827 [Cajanus cajan]
c238103_g1	0	20.2	Inf	0.003	1	895	-	-	virNOG31300;virNOG03186	SR	sp|P10978|POLX_TOBAC Retrovirus-related Pol polyprotein from transposon TNT 1-94 OS=Nicotiana tabacum PE=2 SV=1	gi|1012333432|gb|KYP44825.1| Retrovirus-related Pol polyprotein from transposon TNT 1-94 [Cajanus cajan]
c238235_g1	0.3	11.9	39.11	0.023	1	2978	-	-	NOG185886;virNOG28796;virNOG10199	S	-	gi|571561172|ref|XP_006604994.1| PREDICTED: uncharacterized protein LOC102665049 [Glycine max]
c238239_g1	0	7.47	Inf	0.019	1	2870	-	-	NOG185886;virNOG28796;virNOG10199	S	-	gi|571561172|ref|XP_006604994.1| PREDICTED: uncharacterized protein LOC102665049 [Glycine max]
c238278_g1	0.31	9.91	32.21	0.017	1	1374	-	-	NOG06833;virNOG14860;virNOG08281	SR	sp|P10978|POLX_TOBAC Retrovirus-related Pol polyprotein from transposon TNT 1-94 OS=Nicotiana tabacum PE=2 SV=1	gi|1012355725|gb|KYP66912.1| Retrovirus-related Pol polyprotein from transposon TNT 1-94 [Cajanus cajan]
c238288_g1	3.68	26.29	7.15	0.011	1	965	GO:0012505;GO:0016021	-	virNOG00775	S	sp|Q6DR04|RTNLQ_ARATH Reticulon-like protein B17 OS=Arabidopsis thaliana GN=RTNLB17 PE=2 SV=1	gi|1012347613|gb|KYP58804.1| Reticulon-like protein B17 [Cajanus cajan]
c238534_g1	13.4	57.42	4.28	0.024	1	987	-	-	virNOG12395	K	-	gi|698532007|ref|XP_009762829.1| PREDICTED: polycomb group protein EMBRYONIC FLOWER 2-like isoform X4 [Nicotiana sylvestris]
c238683_g1	0.32	15.99	50.46	0.002	0.955	4505	-	-	-	-	-	gi|1004132218|gb|KXZ41061.1| hypothetical protein GPECTOR_877g125 [Gonium pectorale]
c239800_g1	0.91	15.67	17.16	0.007	1	442	-	-	virNOG39110;virNOG20739	S	sp|Q6CQE5|TAR1_KLULA Protein TAR1 OS=Kluyveromyces lactis (strain ATCC 8585 / CBS 2359 / DSM 70799 / NBRC 1267 / NRRL Y-1140 / WM37) GN=TAR1-A PE=4 SV=2	gi|985468538|ref|XP_015389999.1| PREDICTED: uncharacterized protein LOC107178872 [Citrus sinensis]
c239877_g1	0	9.47	Inf	0.038	1	1010	GO:0031514	-	virNOG17116	S	sp|Q9DAK2|PACRG_MOUSE Parkin coregulated gene protein homolog OS=Mus musculus GN=Pacrg PE=1 SV=1	gi|159483703|ref|XP_001699900.1| flagellar/basal body protein, PACRG-like protein [Chlamydomonas reinhardtii] gi|158281842|gb|EDP07596.1| flagellar/basal body protein, PACRG-like protein [Chlamydomonas reinhardtii]
c239928_g1	2.15	31.31	14.53	0.001	0.695	836	GO:0006098;GO:0004616;GO:0055114	-	virNOG04543	G	sp|Q9FFR3|6PGD2_ARATH 6-phosphogluconate dehydrogenase, decarboxylating 2, chloroplastic OS=Arabidopsis thaliana GN=At5g41670 PE=1 SV=1	gi|1021509257|ref|XP_016197975.1| PREDICTED: LOW QUALITY PROTEIN: 6-phosphogluconate dehydrogenase, decarboxylating 2, chloroplastic-like [Arachis ipaensis]
c239946_g1	3.73	50.06	13.41	0.046	1	1587	GO:0005319;GO:0006869;GO:0016021	-	virNOG04680	I	-	gi|1021040931|gb|KZM98712.1| hypothetical protein DCAR_013926 [Daucus carota subsp. sativus]
c240002_g1	9.87	38.78	3.93	0.034	1	941	GO:0020037;GO:0055114;GO:0006979;GO:0046872;GO:0098869;GO:0004601;GO:0016021;GO:0005576;GO:0042744	-	virNOG31740;virNOG09590	RE	sp|P22195|PER1_ARAHY Cationic peroxidase 1 OS=Arachis hypogaea GN=PNC1 PE=1 SV=2	gi|571479687|ref|XP_003534655.2| PREDICTED: cationic peroxidase 1-like [Glycine max] gi|947092126|gb|KRH40791.1| hypothetical protein GLYMA_09G277900 [Glycine max]
c240304_g1	0	7.81	Inf	0.016	1	1027	GO:0044723;GO:0019693;GO:0016853;GO:0046496	-	virNOG02293	G	sp|P60174|TPIS_HUMAN Triosephosphate isomerase OS=Homo sapiens GN=TPI1 PE=1 SV=3	gi|11124572|emb|CAC14917.1| triosephosphat-isomerase [Triticum aestivum]
c240357_g1	0	7.21	Inf	0.023	1	1296	-	-	COG2801;virNOG15679;virNOG27333	RL	sp|Q7LHG5|YI31B_YEAST Transposon Ty3-I Gag-Pol polyprotein OS=Saccharomyces cerevisiae (strain ATCC 204508 / S288c) GN=TY3B-I PE=3 SV=2	gi|1012336760|gb|KYP48051.1| Transposon Ty3-G Gag-Pol polyprotein, partial [Cajanus cajan]
c240947_g1	0	9.81	Inf	0.015	1	489	GO:0000462;GO:0048027;GO:0000028;GO:0070181;GO:0006412;GO:0003735;GO:0022627;GO:0009507	-	virNOG17463	J	sp|Q7QEH1|RS14A_ANOGA 40S ribosomal protein S14a OS=Anopheles gambiae GN=RpS14a PE=3 SV=2	gi|302811295|ref|XP_002987337.1| hypothetical protein SELMODRAFT_183051 [Selaginella moellendorffii] gi|302814961|ref|XP_002989163.1| hypothetical protein SELMODRAFT_184401 [Selaginella moellendorffii] gi|300143063|gb|EFJ09757.1| hypothetical protein SELMODRAFT_184401 [Selaginella moellendorffii] gi|300144972|gb|EFJ11652.1| hypothetical protein SELMODRAFT_183051 [Selaginella moellendorffii]
c240997_g1	0.32	19.51	61.59	0.018	1	873	-	-	-	-	-	-
c241613_g1	0	12.19	Inf	0.005	1	1634	-	-	virNOG07908	O	sp|P92132|CATB2_GIAIN Cathepsin B-like CP2 OS=Giardia intestinalis GN=CP2 PE=1 SV=2	gi|194352768|emb|CAQ00112.1| papain-like cysteine proteinase [Hordeum vulgare subsp. vulgare] gi|326488519|dbj|BAJ93928.1| predicted protein [Hordeum vulgare subsp. vulgare] gi|326508126|dbj|BAJ99330.1| predicted protein [Hordeum vulgare subsp. vulgare]
c241614_g1	0	28.79	Inf	0	0.514	1562	-	-	virNOG07908	O	sp|P92132|CATB2_GIAIN Cathepsin B-like CP2 OS=Giardia intestinalis GN=CP2 PE=1 SV=2	gi|224285256|gb|ACN40354.1| unknown [Picea sitchensis]
c241616_g1	0	7.45	Inf	0.019	1	1379	-	-	virNOG07908	O	sp|P92132|CATB2_GIAIN Cathepsin B-like CP2 OS=Giardia intestinalis GN=CP2 PE=1 SV=2	gi|224285256|gb|ACN40354.1| unknown [Picea sitchensis]
c242307_g1	42.1	131.33	3.12	0.025	1	1992	GO:0015112;GO:0055085;GO:0016021;GO:0005886;GO:0015706	K02575	virNOG05970	G	sp|O82811|NRT21_ARATH High-affinity nitrate transporter 2.1 OS=Arabidopsis thaliana GN=NRT2.1 PE=1 SV=1	gi|351721519|ref|NP_001236444.1| NRT2 protein [Glycine max] gi|3005576|gb|AAC09320.1| putative high affinity nitrate transporter [Glycine max] gi|947073964|gb|KRH22855.1| hypothetical protein GLYMA_13G323800 [Glycine max]
c242312_g1	12.15	44.12	3.63	0.038	1	968	GO:0015112;GO:0055085;GO:0016021;GO:0005886;GO:0015706	-	virNOG05970;COG2223	PG	sp|Q9FJH8|NRT24_ARATH High affinity nitrate transporter 2.4 OS=Arabidopsis thaliana GN=NRT2.4 PE=2 SV=1	gi|734376937|gb|KHN21500.1| High affinity nitrate transporter 2.4 [Glycine soja]
c242446_g1	0	16.26	Inf	0.009	1	947	-	-	-	-	-	-
c242600_g1	0	5.8	Inf	0.047	1	532	-	-	-	-	-	-
c242604_g1	21.98	110.66	5.03	0.003	1	592	-	-	-	-	-	-
c242688_g1	1.86	15.67	8.41	0.025	1	641	GO:0016787;GO:0043170	-	virNOG05096	S	-	gi|922332168|ref|XP_013444075.1| endonuclease or glycosyl hydrolase, putative [Medicago truncatula] gi|657372185|gb|KEH18102.1| endonuclease or glycosyl hydrolase, putative [Medicago truncatula]
c242926_g1	0.94	11.62	12.38	0.029	1	2131	-	-	virNOG09124;virNOG36667;virNOG23000	R	-	gi|1021535837|ref|XP_016164986.1| PREDICTED: uncharacterized protein LOC107607562 [Arachis ipaensis]
c243298_g1	3.39	31.27	9.22	0.003	1	737	-	-	-	-	-	-
c243461_g1	0	50.57	Inf	0	0.466	1904	-	-	-	-	sp|Q94637|VIT6_OSCTI Vitellogenin-6 OS=Oscheius tipulae GN=vit-6 PE=1 SV=2	-
c243462_g1	0	14.29	Inf	0.009	1	924	-	-	-	-	sp|Q94637|VIT6_OSCTI Vitellogenin-6 OS=Oscheius tipulae GN=vit-6 PE=1 SV=2	-
c243861_g1	0	10.49	Inf	0.013	1	714	-	-	-	-	-	-
c244540_g1	42.36	118.03	2.79	0.046	1	526	GO:0016310;GO:0030246;GO:0016301;GO:0016021	-	virNOG10188;virNOG11197	R	-	gi|502103913|ref|XP_004492393.1| PREDICTED: L-type lectin-domain containing receptor kinase VIII.2 [Cicer arietinum]
c245818_g1	0	6.16	Inf	0.039	1	395	-	-	-	-	-	gi|612396559|ref|XP_007513799.1| epsilon frustilin [Bathycoccus prasinos] gi|412991479|emb|CCO16324.1| epsilon frustilin [Bathycoccus prasinos]
c245819_g1	0	5.8	Inf	0.047	1	413	-	-	-	-	-	gi|612396559|ref|XP_007513799.1| epsilon frustilin [Bathycoccus prasinos] gi|412991479|emb|CCO16324.1| epsilon frustilin [Bathycoccus prasinos]
c245902_g1	0	20.64	Inf	0.003	1	826	-	-	virNOG05909	I	sp|Q55CU8|PITC_DICDI Phosphatidylinositol transfer protein 3 OS=Dictyostelium discoideum GN=pitC PE=2 SV=1	gi|747102857|ref|XP_011099607.1| PREDICTED: random slug protein 5 [Sesamum indicum]
c246489_g1	94.88	310.76	3.28	0.033	1	717	GO:0009055;GO:0016021;GO:0046658	-	virNOG22390;virNOG19863	R	sp|Q9SK27|ENL1_ARATH Early nodulin-like protein 1 OS=Arabidopsis thaliana GN=At2g25060 PE=1 SV=2	gi|802626135|ref|XP_012076421.1| PREDICTED: early nodulin-like protein 1 [Jatropha curcas] gi|643724307|gb|KDP33508.1| hypothetical protein JCGZ_07079 [Jatropha curcas]
c246567_g1	11.8	40.88	3.47	0.047	1	1114	GO:0005524;GO:0004672;GO:0016021;GO:0006468	-	virNOG08818	T	sp|Q9ZU46|ZAR1_ARATH Receptor protein kinase-like protein ZAR1 OS=Arabidopsis thaliana GN=ZAR1 PE=1 SV=1	gi|357468523|ref|XP_003604546.1| leucine-rich receptor-like kinase family protein [Medicago truncatula] gi|355505601|gb|AES86743.1| leucine-rich receptor-like kinase family protein [Medicago truncatula]
c246778_g1	0	6.78	Inf	0.027	1	1033	-	-	-	-	-	-
c247048_g1	3.08	37.77	12.26	0.001	0.641	965	GO:0003993;GO:0016311	-	virNOG13253	R	sp|P27061|PPA1_SOLLC Acid phosphatase 1 OS=Solanum lycopersicum GN=APS1 PE=2 SV=1	gi|356575237|ref|XP_003555748.1| PREDICTED: acid phosphatase 1-like [Glycine max] gi|947040630|gb|KRG90354.1| hypothetical protein GLYMA_20G085500 [Glycine max]
c247182_g1	0	20.06	Inf	0.002	1	1567	-	-	-	-	-	-
c247245_g1	0	13.95	Inf	0.001	0.75	1403	-	-	virNOG06444;NOG12361	AR	sp|P09651|ROA1_HUMAN Heterogeneous nuclear ribonucleoprotein A1 OS=Homo sapiens GN=HNRNPA1 PE=1 SV=5	gi|297744195|emb|CBI37165.3| unnamed protein product [Vitis vinifera]
c247248_g1	0	29.33	Inf	0.018	1	1948	-	-	virNOG02449;virNOG13584;COG2303	RGE	sp|Q0R4L2|PDH3_LEUMG Pyranose dehydrogenase 3 OS=Leucoagaricus meleagris GN=pdh3 PE=2 SV=1	gi|326526473|dbj|BAJ97253.1| predicted protein [Hordeum vulgare subsp. vulgare]
c247249_g1	0	260.3	Inf	0.039	1	2061	-	-	virNOG02449;virNOG13584;COG2303	RGE	sp|A6X2G7|BETA_OCHA4 Oxygen-dependent choline dehydrogenase OS=Ochrobactrum anthropi (strain ATCC 49188 / DSM 6882 / JCM 21032 / NBRC 15819 / NCTC 12168) GN=betA PE=3 SV=1	gi|326526473|dbj|BAJ97253.1| predicted protein [Hordeum vulgare subsp. vulgare]
c247250_g1	0	9.83	Inf	0.006	1	1258	-	-	NOG04326;virNOG02449;virNOG04579;COG2303	KRE	sp|Q8UH55|BETA_AGRFC Oxygen-dependent choline dehydrogenase OS=Agrobacterium fabrum (strain C58 / ATCC 33970) GN=betA PE=3 SV=2	gi|326526473|dbj|BAJ97253.1| predicted protein [Hordeum vulgare subsp. vulgare]
c247283_g1	0	5.8	Inf	0.047	1	695	-	-	virNOG11693	ZD	sp|P61288|TCTP_PIG Translationally-controlled tumor protein OS=Sus scrofa GN=TPT1 PE=2 SV=1	gi|242063702|ref|XP_002453140.1| hypothetical protein SORBIDRAFT_04g000750 [Sorghum bicolor]
c247317_g1	0.31	34.42	111.85	0	0.024	1196	GO:0050661;GO:0016620;GO:0006006;GO:0051287;GO:0055114	K00134	virNOG05833	G	sp|P04406|G3P_HUMAN Glyceraldehyde-3-phosphate dehydrogenase OS=Homo sapiens GN=GAPDH PE=1 SV=3	gi|769801419|ref|XP_011626672.1| PREDICTED: glyceraldehyde-3-phosphate dehydrogenase GAPCP2, chloroplastic [Amborella trichopoda]
c247418_g1	544.34	1354.56	2.49	0.046	1	2503	GO:0000244;GO:0000386;GO:0097157;GO:0017070;GO:0071013;GO:0030620;GO:0030619;GO:0005682;GO:0030623	-	virNOG00696	A	sp|Q9SSD2|PRP8A_ARATH Pre-mRNA-processing-splicing factor 8A OS=Arabidopsis thaliana GN=PRP8A PE=1 SV=1	gi|922387254|ref|XP_003597914.2| Pre-mRNA-processing-splicing factor 8 [Medicago truncatula] gi|657400397|gb|AES68165.2| Pre-mRNA-processing-splicing factor 8 [Medicago truncatula]
c247483_g1	0	6.14	Inf	0.039	1	1410	-	-	virNOG02935	J	sp|P36421|SYYC_YEAST Tyrosine--tRNA ligase, cytoplasmic OS=Saccharomyces cerevisiae (strain ATCC 204508 / S288c) GN=TYS1 PE=1 SV=3	gi|695077864|ref|XP_009386295.1| PREDICTED: tyrosine--tRNA ligase, cytoplasmic-like [Musa acuminata subsp. malaccensis]
c247516_g1	0	11.26	Inf	0.003	1	1937	-	-	virNOG05348	R	sp|A3KMV8|RBP10_BOVIN Ran-binding protein 10 OS=Bos taurus GN=RANBP10 PE=2 SV=1	gi|971514064|dbj|GAQ84119.1| spla ryanodine receptor domain-containing protein [Klebsormidium flaccidum]
c247648_g1	0	8.83	Inf	0.01	1	531	-	-	-	-	-	-
c248240_g1	0	6.48	Inf	0.032	1	1110	-	-	-	-	-	-
c248247_g1	0	10.87	Inf	0.006	1	928	-	-	-	-	-	-
c248703_g1	38.65	122.92	3.18	0.026	1	668	-	-	virNOG00902	S	-	gi|502140125|ref|XP_004504068.1| PREDICTED: uncharacterized protein LOC101505462 [Cicer arietinum]
c248721_g1	6.02	38.25	6.35	0.006	1	1135	-	-	virNOG05523	C	sp|Q9UJZ1|STML2_HUMAN Stomatin-like protein 2, mitochondrial OS=Homo sapiens GN=STOML2 PE=1 SV=1	gi|593268379|ref|XP_007136367.1| hypothetical protein PHAVU_009G039300g [Phaseolus vulgaris] gi|561009454|gb|ESW08361.1| hypothetical protein PHAVU_009G039300g [Phaseolus vulgaris]
c248722_g1	0.63	9.2	14.51	0.042	1	876	GO:0016020	-	virNOG05523	C	sp|Q9UJZ1|STML2_HUMAN Stomatin-like protein 2, mitochondrial OS=Homo sapiens GN=STOML2 PE=1 SV=1	gi|502136677|ref|XP_004502783.1| PREDICTED: stomatin-like protein 2, mitochondrial [Cicer arietinum]
c248769_g1	0	18.35	Inf	0.002	1	1114	-	-	-	-	-	-
c248773_g1	0	15.76	Inf	0.04	1	1115	-	-	-	-	-	-
c248866_g1	0	34.56	Inf	0	0.22	546	-	-	-	-	-	-
c249245_g1	0	10.17	Inf	0.007	1	903	-	-	-	-	sp|P20630|COL12_CAEEL Cuticle collagen 12 OS=Caenorhabditis elegans GN=col-12 PE=3 SV=1	-
c249328_g1	0	6.46	Inf	0.033	1	540	-	-	-	-	-	gi|194701994|gb|ACF85081.1| unknown [Zea mays] gi|966763039|dbj|GAQ44337.1| uncharacterized protein LOC100273054 precursor [Aspergillus niger]
c249529_g1	0	11.25	Inf	0.012	1	842	-	-	-	-	-	-
c249554_g1	0	5.81	Inf	0.046	1	432	-	-	-	-	-	gi|1012366220|gb|KYP77401.1| Uncharacterized protein ART2 [Cajanus cajan]
c249574_g1	0	9.53	Inf	0.007	1	752	-	-	virNOG00988;NOG00419	O	sp|O01530|ASP6_CAEEL Aspartic protease 6 OS=Caenorhabditis elegans GN=asp-6 PE=3 SV=1	gi|1029095758|ref|XP_016707534.1| PREDICTED: aspartic proteinase-like [Gossypium hirsutum] gi|1029095761|ref|XP_016707536.1| PREDICTED: aspartic proteinase-like [Gossypium hirsutum] gi|1029095764|ref|XP_016707537.1| PREDICTED: aspartic proteinase-like [Gossypium hirsutum]
c250577_g1	0	10.95	Inf	0.047	1	727	-	-	-	-	-	-
c250597_g1	0	9.13	Inf	0.036	1	1047	-	-	-	-	-	-
c250599_g1	0	18.31	Inf	0.001	0.773	1378	-	-	-	-	-	-
c250826_g1	0	34.37	Inf	0.001	0.734	969	-	-	-	-	-	-
c251548_g1	237.55	904.74	3.81	0.011	1	1142	GO:0005634;GO:0001228;GO:0030154;GO:0001085;GO:0045944;GO:0005667;GO:0000977;GO:0003682;GO:0008270	-	virNOG01002	K	sp|Q9SV30|GATA8_ARATH GATA transcription factor 8 OS=Arabidopsis thaliana GN=GATA8 PE=2 SV=1	gi|502118446|ref|XP_004496271.1| PREDICTED: GATA transcription factor 8 [Cicer arietinum] gi|502118448|ref|XP_004496272.1| PREDICTED: GATA transcription factor 8 [Cicer arietinum] gi|828304634|ref|XP_012570064.1| PREDICTED: GATA transcription factor 8 [Cicer arietinum]
c251687_g1	0	12.89	Inf	0.004	1	1142	GO:0006412;GO:0022625;GO:0003735	-	virNOG03666	J	sp|P35679|RL4A_SCHPO 60S ribosomal protein L4-A OS=Schizosaccharomyces pombe (strain 972 / ATCC 24843) GN=rpl402 PE=1 SV=2	gi|326524301|dbj|BAK00534.1| predicted protein [Hordeum vulgare subsp. vulgare]
c251749_g1	0.3	32.93	108.19	0.002	1	410	-	-	virNOG01114	Z	sp|P41341|ACTY_LIMPO Actin-11 OS=Limulus polyphemus PE=2 SV=1	gi|969822377|gb|ALU11281.1| actin, partial [Derbesia tenuissima]
c252019_g1	0	6.46	Inf	0.033	1	1119	-	-	-	-	sp|P37802|TAGL2_HUMAN Transgelin-2 OS=Homo sapiens GN=TAGLN2 PE=1 SV=3	-
c252142_g1	0.94	12	12.79	0.032	1	1518	-	-	-	-	-	-
c252368_g1	0.92	10.91	11.86	0.036	1	1245	-	-	-	-	-	-
c252953_g1	0	23.85	Inf	0	0.073	1719	-	-	-	-	sp|P08670|VIME_HUMAN Vimentin OS=Homo sapiens GN=VIM PE=1 SV=4	-
c253096_g1	12.34	67.81	5.49	0.033	1	624	GO:0009817	-	virNOG01607;euNOG06356	R	sp|P50700|OSL3_ARATH Osmotin-like protein OSM34 OS=Arabidopsis thaliana GN=OSM34 PE=2 SV=2	gi|828330481|ref|XP_012574439.1| PREDICTED: thaumatin-like protein 1 [Cicer arietinum] gi|692112480|gb|AIR93920.1| thaumatin [Cicer arietinum]
c253507_g1	0	6.44	Inf	0.033	1	949	-	-	-	-	-	-
c253561_g1	0.3	25.08	82.38	0.009	1	2058	-	-	virNOG06523;virNOG05059	T	sp|O14328|KSP1_SCHPO Serine/threonine-protein kinase ksp1 OS=Schizosaccharomyces pombe (strain 972 / ATCC 24843) GN=ksp1 PE=1 SV=1	gi|657944617|ref|XP_008375554.1| PREDICTED: CBL-interacting serine/threonine-protein kinase 5-like [Malus domestica] gi|658016669|ref|XP_008343683.1| PREDICTED: CBL-interacting serine/threonine-protein kinase 5-like [Malus domestica] gi|965433824|gb|ALT16759.1| CBL-interacting serine/threonine-protein kinase 2 [Malus domestica]
c253698_g1	0	8.17	Inf	0.023	1	2287	GO:0003779;GO:0016310;GO:0016301	-	virNOG00259	S	sp|P0DMS1|NET2A_ARATH Protein NETWORKED 2A OS=Arabidopsis thaliana GN=NET2A PE=2 SV=1	gi|922356672|ref|XP_003615302.2| kinase interacting (KIP1-like) family protein [Medicago truncatula] gi|657385199|gb|AES98260.2| kinase interacting (KIP1-like) family protein [Medicago truncatula]
c254575_g1	0	20.3	Inf	0.014	1	2213	GO:0016740;GO:0009987	-	virNOG07243;KOG0583;virNOG08076	T	sp|P08092|RAN1_SCHPO Negative regulator of sexual conjugation and meiosis OS=Schizosaccharomyces pombe (strain 972 / ATCC 24843) GN=ran1 PE=1 SV=2	gi|357112734|ref|XP_003558162.1| PREDICTED: carbon catabolite-derepressing protein kinase-like isoform X2 [Brachypodium distachyon] gi|721622905|ref|XP_010228755.1| PREDICTED: carbon catabolite-derepressing protein kinase-like isoform X2 [Brachypodium distachyon] gi|960459727|ref|XP_014752979.1| PREDICTED: carbon catabolite-derepressing protein kinase-like isoform X2 [Brachypodium distachyon] gi|…
c255127_g1	2.78	19.99	7.19	0.022	1	1660	-	-	virNOG10663;KOG0017;virNOG08281	R	sp|P10978|POLX_TOBAC Retrovirus-related Pol polyprotein from transposon TNT 1-94 OS=Nicotiana tabacum PE=2 SV=1	gi|1012331620|gb|KYP43087.1| Retrovirus-related Pol polyprotein from transposon TNT 1-94 [Cajanus cajan]
c255515_g1	0.3	7.51	24.66	0.047	1	2736	-	-	-	-	-	gi|922351869|ref|XP_013451751.1| hypothetical protein MTR_6g034305 [Medicago truncatula] gi|657381819|gb|KEH25779.1| hypothetical protein MTR_6g034305 [Medicago truncatula]
c255568_g1	0.32	17.72	55.92	0.01	1	833	-	-	virNOG05810;KOG0017	R	sp|Q9ZT94|POLR2_ARATH Retrovirus-related Pol polyprotein from transposon RE2 OS=Arabidopsis thaliana GN=RE2 PE=4 SV=1	gi|1012330753|gb|KYP42260.1| Retrovirus-related Pol polyprotein from transposon TNT 1-94 [Cajanus cajan]
c255676_g1	9.74	69.43	7.13	0.001	0.785	720	GO:0047172	-	virNOG04369	R	sp|Q8GT20|BEBT_TOBAC Benzyl alcohol O-benzoyltransferase OS=Nicotiana tabacum GN=HSR201 PE=1 SV=1	gi|357512193|ref|XP_003626385.1| benzyl alcohol O-benzoyltransferase [Medicago truncatula] gi|355501400|gb|AES82603.1| benzyl alcohol O-benzoyltransferase [Medicago truncatula]
c255677_g1	27.92	313.24	11.22	0.026	1	1022	GO:0016747	-	virNOG04369	R	sp|Q8GT20|BEBT_TOBAC Benzyl alcohol O-benzoyltransferase OS=Nicotiana tabacum GN=HSR201 PE=1 SV=1	gi|357512193|ref|XP_003626385.1| benzyl alcohol O-benzoyltransferase [Medicago truncatula] gi|355501400|gb|AES82603.1| benzyl alcohol O-benzoyltransferase [Medicago truncatula]
c255866_g1	5.53	33.79	6.11	0.01	1	4110	-	-	virNOG10663;virNOG14860;virNOG08281	R	sp|P10978|POLX_TOBAC Retrovirus-related Pol polyprotein from transposon TNT 1-94 OS=Nicotiana tabacum PE=2 SV=1	gi|1012355651|gb|KYP66838.1| Retrovirus-related Pol polyprotein from transposon TNT 1-94 [Cajanus cajan]
c256293_g1	1.84	13.35	7.26	0.049	1	383	-	-	-	-	-	-
c256985_g1	0	23.83	Inf	0	0.073	510	-	-	NOG97336;virNOG40006	S	-	gi|947015816|gb|KRG68574.1| hypothetical protein GLYMA_U007300 [Glycine max]
c257722_g1	0	167.14	Inf	0.048	1	626	GO:0003824	-	virNOG08548;virNOG00254;virNOG08307	E	sp|Q9UUN6|GLNA_FUSSH Glutamine synthetase OS=Fusarium solani subsp. phaseoli GN=GLN1 PE=2 SV=1	gi|545367351|ref|XP_005648509.1| glutamine synthetase [Coccomyxa subellipsoidea C-169] gi|384250486|gb|EIE23965.1| glutamine synthetase [Coccomyxa subellipsoidea C-169]
c257776_g1	13.27	58.27	4.39	0.021	1	818	-	-	-	-	-	-
c257860_g1	0	7.46	Inf	0.019	1	2260	GO:0044464	-	virNOG05194;virNOG12083	S	sp|Q03516|RSN1_YEAST Uncharacterized protein RSN1 OS=Saccharomyces cerevisiae (strain ATCC 204508 / S288c) GN=RSN1 PE=1 SV=1	gi|971510157|dbj|GAQ88044.1| hypothetical protein KFL_003960050 [Klebsormidium flaccidum]
c258623_g1	2.15	40.05	18.65	0.002	1	1086	GO:0006099;GO:0045252;GO:0005829;GO:0005739;GO:0004591;GO:0030976	-	virNOG07132	G	sp|Q54JE4|ODO1_DICDI 2-oxoglutarate dehydrogenase, mitochondrial OS=Dictyostelium discoideum GN=ogdh PE=3 SV=1	gi|734381240|gb|KHN23142.1| 2-oxoglutarate dehydrogenase, mitochondrial [Glycine soja]
c258907_g1	0	6.09	Inf	0.047	1	787	-	-	-	-	-	-
c258908_g1	0	8.47	Inf	0.016	1	746	-	-	-	-	-	-
c259545_g1	0	7.88	Inf	0.016	1	828	-	-	-	-	-	-
c259838_g1	1.27	21.42	16.9	0.002	1	4194	-	-	virNOG15679	R	sp|P04323|POL3_DROME Retrovirus-related Pol polyprotein from transposon 17.6 OS=Drosophila melanogaster GN=pol PE=3 SV=1	gi|1012338695|gb|KYP49943.1| Transposon Ty3-I Gag-Pol polyprotein [Cajanus cajan]
c259984_g1	0	6.1	Inf	0.039	1	436	-	-	-	-	-	-
c260239_g1	205.56	645.92	3.14	0.015	1	840	-	-	virNOG04158	R	sp|Q9FHM9|EXOL3_ARATH Protein EXORDIUM-like 3 OS=Arabidopsis thaliana GN=EXL3 PE=2 SV=1	gi|920709307|gb|KOM51304.1| hypothetical protein LR48_Vigan08g213100 [Vigna angularis] gi|965604179|dbj|BAT91356.1| hypothetical protein VIGAN_06267800 [Vigna angularis var. angularis]
c260847_g1	0	7.84	Inf	0.016	1	1271	GO:0015986;GO:0045261;GO:0015991;GO:0005524;GO:0046933	-	virNOG09296	C	sp|P06576|ATPB_HUMAN ATP synthase subunit beta, mitochondrial OS=Homo sapiens GN=ATP5B PE=1 SV=3	gi|1026006743|ref|XP_016555170.1| PREDICTED: ATP synthase subunit beta, mitochondrial-like [Capsicum annuum]
c260979_g1	1.53	12.56	8.19	0.044	1	1169	GO:0055085;GO:0016021;GO:0005215	-	virNOG16415	P	sp|P93039|NAT4_ARATH Nucleobase-ascorbate transporter 4 OS=Arabidopsis thaliana GN=NAT4 PE=2 SV=2	gi|1012364082|gb|KYP75265.1| Nucleobase-ascorbate transporter 4 [Cajanus cajan]
c261085_g1	10.22	48.16	4.71	0.046	1	2815	GO:0005524;GO:0005829;GO:0006468;GO:0004697	-	virNOG08444	T	-	gi|922397565|ref|XP_013465995.1| AGC kinase [Medicago truncatula] gi|657400988|gb|KEH40034.1| AGC kinase [Medicago truncatula]
c261087_g1	4.96	40.33	8.13	0.046	1	2771	GO:0005524;GO:0005829;GO:0006468;GO:0004697	-	virNOG08444	T	-	gi|922397565|ref|XP_013465995.1| AGC kinase [Medicago truncatula] gi|657400988|gb|KEH40034.1| AGC kinase [Medicago truncatula]
c261364_g1	0	5.76	Inf	0.047	1	369	-	-	-	-	-	-
c261500_g1	0.31	9.53	30.96	0.02	1	826	-	-	-	-	-	-
c261873_g1	0.61	12.27	20.15	0.033	1	1466	-	-	-	-	-	-
c261894_g1	0.61	19.13	31.42	0.043	1	1203	-	-	-	-	-	-
c262151_g1	0.63	13.3	20.99	0.035	1	1607	GO:0010468;GO:0007059;GO:0016874;GO:0006413;GO:0004004;GO:0000166;GO:0010501;GO:0036464	-	KOG0335;virNOG04340	A	sp|Q4I7K4|DED1_GIBZE ATP-dependent RNA helicase DED1 OS=Gibberella zeae (strain PH-1 / ATCC MYA-4620 / FGSC 9075 / NRRL 31084) GN=DED1 PE=3 SV=1	gi|926774956|ref|XP_013895952.1| ATP-dependent RNA helicase [Monoraphidium neglectum] gi|761964705|gb|KIY96932.1| ATP-dependent RNA helicase [Monoraphidium neglectum]
c262487_g1	0.3	11.97	39.32	0.02	1	1064	-	-	-	-	-	-
c262489_g1	7.61	38.26	5.03	0.016	1	2071	GO:0016020	-	virNOG11745	S	-	gi|922332672|ref|XP_013444327.1| chaperonin CPN60-like protein [Medicago truncatula] gi|388496538|gb|AFK36335.1| unknown [Medicago truncatula] gi|657372486|gb|KEH18354.1| chaperonin CPN60-like protein [Medicago truncatula]
c262596_g1	1.54	24.11	15.61	0.002	1	1209	-	-	-	-	-	-
c262785_g1	0.32	7.79	24.6	0.044	1	850	-	-	-	-	-	-
c263341_g1	0	6.77	Inf	0.028	1	4764	-	-	-	-	sp|Q9Y7U1|SFK1_SCHPO Protein sfk1 OS=Schizosaccharomyces pombe (strain 972 / ATCC 24843) GN=sfk1 PE=3 SV=1	-
c263471_g1	0	8.17	Inf	0.014	1	1007	-	-	-	-	-	-
c264263_g1	0	6.18	Inf	0.038	1	384	-	-	-	-	-	-
c264275_g1	1.89	29.51	15.6	0.001	0.873	1907	-	-	COG2801;virNOG15679	RL	sp|P04323|POL3_DROME Retrovirus-related Pol polyprotein from transposon 17.6 OS=Drosophila melanogaster GN=pol PE=3 SV=1	gi|1012326692|gb|KYP38472.1| Transposon Ty3-I Gag-Pol polyprotein, partial [Cajanus cajan]
c264507_g1	83.73	231.66	2.77	0.036	1	963	GO:0046872;GO:0006470;GO:0004722	-	COG0631;virNOG07063	T	sp|Q2QN36|P2C78_ORYSJ Probable protein phosphatase 2C 78 OS=Oryza sativa subsp. japonica GN=Os12g0580900 PE=2 SV=1	gi|571436043|ref|XP_006573650.1| PREDICTED: probable protein phosphatase 2C 63 [Glycine max] gi|947129218|gb|KRH77072.1| hypothetical protein GLYMA_01G191300 [Glycine max]
c264935_g1	21.76	67.42	3.1	0.045	1	2617	GO:0005634;GO:0003677;GO:0006355	-	virNOG16032;virNOG17596	K	sp|Q69V36|Y6944_ORYSJ B3 domain-containing protein Os06g0194400 OS=Oryza sativa subsp. japonica GN=Os06g0194400 PE=2 SV=1	gi|502132901|ref|XP_004501577.1| PREDICTED: B3 domain-containing protein At5g42700-like [Cicer arietinum]
c265023_g1	0	26.66	Inf	0	0.037	1321	GO:0006511;GO:0008180;GO:0010388	-	virNOG09098	OT	sp|Q8W575|CSN3_ARATH COP9 signalosome complex subunit 3 OS=Arabidopsis thaliana GN=CSN3 PE=1 SV=2	gi|217072714|gb|ACJ84717.1| unknown [Medicago truncatula]
c265190_g1	0	17.08	Inf	0	0.374	631	-	-	-	-	-	-
c265282_g1	0.32	8.2	25.88	0.035	1	599	-	-	KOG1822;virNOG40373;virNOG03905	S	sp|F4HRS2|SWTIE_ARATH Protein SWEETIE OS=Arabidopsis thaliana GN=SWEETIE PE=1 SV=2	gi|480328057|gb|AGJ83730.1| HEAT repeat-containing protein 5B-like protein, partial [Caragana korshinskii]
c265315_g1	0.63	15.76	24.88	0.004	1	686	-	-	virNOG12634	R	sp|Q8W4G3|DTX46_ARATH Protein DETOXIFICATION 46, chloroplastic OS=Arabidopsis thaliana GN=DTX46 PE=2 SV=1	gi|955350179|ref|XP_014619473.1| PREDICTED: protein DETOXIFICATION 46, chloroplastic-like isoform X2 [Glycine max]
c265342_g1	0	9.53	Inf	0.009	1	462	-	-	virNOG01334	S	-	gi|502146671|ref|XP_004506554.1| PREDICTED: ELMO domain-containing protein A isoform X2 [Cicer arietinum]
c265565_g1	0.94	15.72	16.7	0.007	1	1117	-	-	NOG06833;virNOG08281	SR	sp|P10978|POLX_TOBAC Retrovirus-related Pol polyprotein from transposon TNT 1-94 OS=Nicotiana tabacum PE=2 SV=1	gi|951074296|ref|XP_014492464.1| PREDICTED: uncharacterized protein LOC106754908 [Vigna radiata var. radiata]
c265569_g1	0.93	21.26	22.88	0.008	1	1371	-	-	NOG06833;KOG0017;virNOG08281	SR	sp|P10978|POLX_TOBAC Retrovirus-related Pol polyprotein from transposon TNT 1-94 OS=Nicotiana tabacum PE=2 SV=1	gi|951074296|ref|XP_014492464.1| PREDICTED: uncharacterized protein LOC106754908 [Vigna radiata var. radiata]
c265576_g1	8.61	50.62	5.88	0.005	1	1429	GO:0055085;GO:0005524;GO:0016021;GO:0042626	-	virNOG01035;COG1132	QV	sp|Q6YUU5|MDR_ORYSJ Putative multidrug resistance protein OS=Oryza sativa subsp. japonica GN=Os02g0190300 PE=3 SV=1	gi|922348814|ref|XP_003618396.2| ABC transporter B family protein [Medicago truncatula] gi|657380880|gb|AES74614.2| ABC transporter B family protein [Medicago truncatula]
c266313_g1	0.31	7.48	24.3	0.048	1	645	GO:0030246;GO:0004565;GO:0005975	-	virNOG10012	G	sp|Q9SCV9|BGAL3_ARATH Beta-galactosidase 3 OS=Arabidopsis thaliana GN=BGAL3 PE=2 SV=1	gi|828326709|ref|XP_012573720.1| PREDICTED: beta-galactosidase 3-like [Cicer arietinum]
c266332_g1	2.16	33.25	15.37	0.001	0.568	1238	GO:0043531;GO:0006952	-	virNOG04327	T	sp|Q9LRR4|R13L1_ARATH Putative disease resistance RPP13-like protein 1 OS=Arabidopsis thaliana GN=RPPL1 PE=3 SV=1	gi|564113519|gb|AHB64354.1| NBS-LRR protein [Cicer arietinum]
c266344_g1	5.96	24.88	4.17	0.05	1	1491	-	-	COG2801;virNOG15679	RL	sp|P20825|POL2_DROME Retrovirus-related Pol polyprotein from transposon 297 OS=Drosophila melanogaster GN=pol PE=3 SV=1	gi|951072680|ref|XP_014491815.1| PREDICTED: uncharacterized protein LOC106754318 [Vigna radiata var. radiata]
c266367_g1	8.33	33.02	3.97	0.041	1	678	-	-	virNOG05178	S	sp|Q9FMF5|RPT3_ARATH Root phototropism protein 3 OS=Arabidopsis thaliana GN=RPT3 PE=1 SV=2	gi|502080856|ref|XP_004486704.1| PREDICTED: root phototropism protein 3-like [Cicer arietinum]
c266870_g1	16.35	55.42	3.39	0.048	1	411	-	-	-	-	-	-
c267878_g1	0.93	11.99	12.86	0.048	1	803	-	-	-	-	-	-
c267884_g1	0.32	9.5	29.97	0.02	1	1220	-	-	-	-	-	-
c268055_g1	0	11.23	Inf	0.003	1	623	-	-	-	-	-	-
c268484_g1	0	7.85	Inf	0.022	1	1075	-	-	-	-	sp|P11115|CPC1_NEUCR Cross-pathway control protein 1 OS=Neurospora crassa (strain ATCC 24698 / 74-OR23-1A / CBS 708.71 / DSM 1257 / FGSC 987) GN=cpc-1 PE=1 SV=2	-
c268819_g1	0	6.47	Inf	0.033	1	522	-	-	-	-	-	-
c268888_g1	0	12.61	Inf	0.009	1	1045	-	-	-	-	-	-
c268977_g1	0	7.18	Inf	0.047	1	878	-	-	-	-	-	-
c269000_g1	0	49.15	Inf	0	0.525	2025	-	-	virNOG09705	R	sp|P36550|CWLL_BACLI N-acetylmuramoyl-L-alanine amidase CwlL OS=Bacillus licheniformis GN=cwlL PE=3 SV=1	gi|1026765023|gb|OAE25781.1| hypothetical protein AXG93_4368s2420 [Marchantia polymorpha subsp. polymorpha]
c269136_g1	0	61.31	Inf	0	0	1593	GO:0044710;GO:0016639	-	COG0334;virNOG00659	E	sp|P00370|DHE4_ECOLI NADP-specific glutamate dehydrogenase OS=Escherichia coli (strain K12) GN=gdhA PE=1 SV=1	gi|545364842|ref|XP_005647453.1| putative glutamate dehydrogenase [Coccomyxa subellipsoidea C-169] gi|384249427|gb|EIE22909.1| putative glutamate dehydrogenase [Coccomyxa subellipsoidea C-169]
c269730_g1	0	46.35	Inf	0	0.001	2084	-	-	-	-	-	gi|971514292|dbj|GAQ83913.1| chloride transporter [Klebsormidium flaccidum]
c270016_g1	0	6.79	Inf	0.027	1	534	-	-	-	-	-	-
c270659_g1	0	8.82	Inf	0.01	1	762	GO:0006413;GO:0003743;GO:0005524;GO:0004386	-	COG0513;virNOG04502	JL	sp|P47943|IF4A_SCHPO ATP-dependent RNA helicase eIF4A OS=Schizosaccharomyces pombe (strain 972 / ATCC 24843) GN=tif1 PE=1 SV=2	gi|1170506|sp|P41379.1|IF4A2_NICPL RecName: Full=Eukaryotic initiation factor 4A-2; Short=eIF-4A-2; AltName: Full=ATP-dependent RNA helicase eIF4A-2 gi|19697|emb|CAA43513.1| nicotiana eukaryotic translation initiation factor 4A [Nicotiana plumbaginifolia]
c270831_g1	0	5.75	Inf	0.047	1	678	GO:0016020;GO:0000166;GO:0005622	-	virNOG00806	R	sp|P40792|RAC1_DROME Ras-related protein Rac1 OS=Drosophila melanogaster GN=Rac1 PE=1 SV=2	gi|74095371|emb|CAI84893.1| putative Rac GTPase [Medicago sativa subsp. x varia]
c270835_g1	0	11.86	Inf	0.002	1	661	GO:0007264;GO:0005622;GO:0005525	-	virNOG00806;virNOG02285	R	sp|P48554|RAC2_DROME Ras-related protein Rac2 OS=Drosophila melanogaster GN=Rac2 PE=1 SV=1	gi|74095371|emb|CAI84893.1| putative Rac GTPase [Medicago sativa subsp. x varia]
c270836_g1	0	6.43	Inf	0.033	1	428	GO:0007264;GO:0005622;GO:0005525	-	virNOG00806;virNOG02285	R	sp|P48554|RAC2_DROME Ras-related protein Rac2 OS=Drosophila melanogaster GN=Rac2 PE=1 SV=1	gi|747091535|ref|XP_011093501.1| PREDICTED: rac-like GTP-binding protein 5 [Sesamum indicum]
c271011_g1	0	27.94	Inf	0.002	1	2174	-	-	-	-	sp|P24867|PCL1_YEAST PHO85 cyclin-1 OS=Saccharomyces cerevisiae (strain ATCC 204508 / S288c) GN=PCL1 PE=1 SV=1	-
c271051_g1	0	125.78	Inf	0.02	1	1493	-	-	-	-	-	-
c271360_g1	1.22	44.72	36.73	0.047	1	971	GO:0016021	-	virNOG39790;virNOG25295	S	-	gi|502124219|ref|XP_004498434.1| PREDICTED: proline-rich receptor-like protein kinase PERK10 [Cicer arietinum]
c271361_g1	0.3	15.98	52.48	0.012	1	1001	GO:0016021	-	virNOG39790;virNOG25295	S	-	gi|502124219|ref|XP_004498434.1| PREDICTED: proline-rich receptor-like protein kinase PERK10 [Cicer arietinum]
c271461_g1	0.32	9.17	28.94	0.023	1	881	GO:0003677	-	virNOG18129;virNOG20970	K	sp|Q53IP3|MBF1_GIBFU Multiprotein-bridging factor 1 OS=Gibberella fujikuroi GN=MBF1 PE=3 SV=1	gi|194690308|gb|ACF79238.1| unknown [Zea mays]
c271465_g1	0	8.82	Inf	0.01	1	829	GO:0043565	-	virNOG18129	K	sp|Q53IP3|MBF1_GIBFU Multiprotein-bridging factor 1 OS=Gibberella fujikuroi GN=MBF1 PE=3 SV=1	gi|194690308|gb|ACF79238.1| unknown [Zea mays]
c271817_g1	0	38.6	Inf	0.012	1	1308	-	-	-	-	-	-
c272013_g1	0	14	Inf	0.014	1	963	-	-	-	-	-	-
c272046_g1	0	21.84	Inf	0.034	1	3369	-	-	-	-	-	-
c272490_g1	0	16.94	Inf	0.004	1	770	GO:0000470;GO:0003723;GO:0022625;GO:0006412	-	virNOG13089	J	sp|P0DKK7|RL7A2_ORYSJ 60S ribosomal protein L7a-2 OS=Oryza sativa subsp. japonica GN=RPL7A-2 PE=2 SV=1	gi|168013785|ref|XP_001759448.1| predicted protein [Physcomitrella patens] gi|162689378|gb|EDQ75750.1| predicted protein [Physcomitrella patens]
c272865_g1	39.42	109.96	2.79	0.049	1	525	-	-	virNOG25862;virNOG24674	S	-	gi|502086150|ref|XP_004488125.1| PREDICTED: uncharacterized protein LOC101502064 [Cicer arietinum]
c273005_g1	0.63	12	18.94	0.026	1	978	-	-	virNOG22118	K	sp|Q9LY00|WRK70_ARATH Probable WRKY transcription factor 70 OS=Arabidopsis thaliana GN=WRKY70 PE=2 SV=1	gi|1012365470|gb|KYP76652.1| putative WRKY transcription factor 70 [Cajanus cajan]
c273453_g1	0	49.08	Inf	0	0	1137	GO:0009535;GO:0006950	-	virNOG00321	S	sp|P80471|LIPC_SOLTU Light-induced protein, chloroplastic OS=Solanum tuberosum PE=1 SV=2	gi|723218772|gb|AIX87511.1| fibrillin [Lycium barbarum]
c273904_g1	1.24	31.06	25.05	0	0.297	2483	-	-	virNOG01327;virNOG18495	R	sp|P08548|LIN1_NYCCO LINE-1 reverse transcriptase homolog OS=Nycticebus coucang PE=3 SV=1	gi|1012334745|gb|KYP46096.1| LINE-1 reverse transcriptase isogeny [Cajanus cajan]
c274086_g1	0	19.52	Inf	0.049	1	1454	-	-	virNOG00819;virNOG19602;KOG0017	R	sp|Q94HW2|POLR1_ARATH Retrovirus-related Pol polyprotein from transposon RE1 OS=Arabidopsis thaliana GN=RE1 PE=2 SV=1	gi|1012354547|gb|KYP65734.1| Retrovirus-related Pol polyprotein from transposon TNT 1-94, partial [Cajanus cajan]
c274339_g1	0	16.06	Inf	0.016	1	789	GO:0016020	-	virNOG02331;virNOG37717;virNOG21751	TR	-	gi|357491511|ref|XP_003616043.1| hypothetical protein MTR_5g075520 [Medicago truncatula] gi|355517378|gb|AES99001.1| hypothetical protein MTR_5g075520 [Medicago truncatula]
c274701_g1	1.87	25.15	13.45	0.002	1	1918	-	-	COG2801;virNOG33595	RL	sp|P0CT39|TF26_SCHPO Transposon Tf2-6 polyprotein OS=Schizosaccharomyces pombe (strain 972 / ATCC 24843) GN=Tf2-6 PE=3 SV=1	gi|1012323121|gb|KYP35308.1| Transposon Ty3-G Gag-Pol polyprotein [Cajanus cajan]
c275086_g1	0	9.58	Inf	0.032	1	943	-	-	-	-	-	gi|1024021978|gb|KZV38146.1| DELLA protein GAIP-like [Dorcoceras hygrometricum]
c275314_g1	129.73	528.26	4.07	0.03	1	1421	-	-	virNOG19484	S	-	gi|502152312|ref|XP_004508867.1| PREDICTED: uncharacterized protein LOC101494945 [Cicer arietinum]
c275657_g1	0	22.04	Inf	0.002	1	757	GO:0005524	-	virNOG01114	Z	sp|Q54GX7|ACT10_DICDI Actin-10 OS=Dictyostelium discoideum GN=act10 PE=1 SV=1	gi|326521830|dbj|BAK00491.1| predicted protein [Hordeum vulgare subsp. vulgare]
c275659_g1	0	12.23	Inf	0.007	1	509	GO:0005524	-	COG5277;virNOG01114	Z	sp|Q92193|ACT_CRAVI Actin (Fragment) OS=Crassostrea virginica PE=2 SV=1	gi|731381121|ref|XP_010668918.1| PREDICTED: actin-66-like, partial [Beta vulgaris subsp. vulgaris]
c276319_g1	0	9.18	Inf	0.008	1	1606	-	K01188	virNOG05680	G	sp|B3H5Q1|BGL11_ARATH Beta-glucosidase 11 OS=Arabidopsis thaliana GN=BGLU11 PE=2 SV=2	gi|697101039|ref|XP_009594034.1| PREDICTED: beta-glucosidase 11-like [Nicotiana tomentosiformis]
c276320_g1	0	8.87	Inf	0.01	1	1573	-	-	virNOG05680	G	sp|B3H5Q1|BGL11_ARATH Beta-glucosidase 11 OS=Arabidopsis thaliana GN=BGLU11 PE=2 SV=2	gi|697101039|ref|XP_009594034.1| PREDICTED: beta-glucosidase 11-like [Nicotiana tomentosiformis]
c276321_g1	0	9.86	Inf	0.006	1	1733	-	-	virNOG05680	G	sp|B3H5Q1|BGL11_ARATH Beta-glucosidase 11 OS=Arabidopsis thaliana GN=BGLU11 PE=2 SV=2	gi|697101039|ref|XP_009594034.1| PREDICTED: beta-glucosidase 11-like [Nicotiana tomentosiformis]
c276602_g1	20.37	68.58	3.37	0.031	1	719	GO:0030246;GO:0004034;GO:0019318	-	virNOG03167	G	sp|Q5EA79|GALM_BOVIN Aldose 1-epimerase OS=Bos taurus GN=GALM PE=2 SV=1	gi|1012358112|gb|KYP69296.1| Aldose 1-epimerase [Cajanus cajan]
c276603_g1	5.59	24.14	4.32	0.049	1	841	GO:0030246;GO:0004034;GO:0019318	-	virNOG03167	G	sp|Q9GKX6|GALM_PIG Aldose 1-epimerase OS=Sus scrofa GN=GALM PE=2 SV=1	gi|357501747|ref|XP_003621162.1| aldose 1-epimerase family protein [Medicago truncatula] gi|355496177|gb|AES77380.1| aldose 1-epimerase family protein [Medicago truncatula]
c276640_g1	1.24	14	11.27	0.02	1	810	-	-	-	-	-	-
c276685_g1	11.47	44.3	3.86	0.03	1	494	-	-	-	-	-	-
c277010_g1	0	11.33	Inf	0.011	1	1170	-	-	-	-	-	-
c277044_g1	40.05	328.1	8.19	0.001	0.568	891	GO:0008152;GO:0016758	-	virNOG04662	CG	sp|F8WKW1|UGT2_GARJA 7-deoxyloganetin glucosyltransferase OS=Gardenia jasminoides GN=UGT85A24 PE=1 SV=1	gi|828333871|ref|XP_012575039.1| PREDICTED: LOW QUALITY PROTEIN: 7-deoxyloganetin glucosyltransferase-like [Cicer arietinum]
c277046_g1	223.83	2020.12	9.03	0	0.196	1918	GO:0008152;GO:0016758	K21374	virNOG04662	CG	sp|F8WKW1|UGT2_GARJA 7-deoxyloganetin glucosyltransferase OS=Gardenia jasminoides GN=UGT85A24 PE=1 SV=1	gi|357489701|ref|XP_003615138.1| UDP-glucosyltransferase family protein [Medicago truncatula] gi|922360295|ref|XP_013454068.1| UDP-glucosyltransferase family protein [Medicago truncatula] gi|355516473|gb|AES98096.1| UDP-glucosyltransferase family protein [Medicago truncatula] gi|657385144|gb|KEH28099.1| UDP-glucosyltransferase family protein [Medicago truncatula]
c277392_g1	0.62	13.26	21.54	0.009	1	1218	-	-	-	-	-	-
c277399_g1	4.92	30.56	6.21	0.012	1	497	GO:0016021;GO:0030245;GO:0016740;GO:0008810	-	virNOG03248	R	sp|Q38890|GUN25_ARATH Endoglucanase 25 OS=Arabidopsis thaliana GN=KOR PE=1 SV=1	gi|823241225|ref|XP_012453227.1| PREDICTED: endoglucanase 25-like [Gossypium raimondii]
c277748_g1	0	10.97	Inf	0.019	1	911	-	-	virNOG12847	J	-	gi|593786259|ref|XP_007156170.1| hypothetical protein PHAVU_003G264100g [Phaseolus vulgaris] gi|561029524|gb|ESW28164.1| hypothetical protein PHAVU_003G264100g [Phaseolus vulgaris]
c277826_g1	0.62	11.85	19.25	0.018	1	1696	-	-	virNOG38453;NOG145355;virNOG27072	R	-	gi|848865085|ref|XP_012833260.1| PREDICTED: uncharacterized protein LOC105954131 [Erythranthe guttata]
c277885_g1	0	6.13	Inf	0.039	1	860	-	-	-	-	-	-
c277973_g1	57.24	161.49	2.82	0.037	1	655	-	-	-	-	-	gi|502153809|ref|XP_004509470.1| PREDICTED: 3-hydroxy-3-methylglutaryl-coenzyme A reductase 3-like [Cicer arietinum]
c277985_g1	1.54	15.32	9.98	0.02	1	2224	GO:0010268;GO:0005783;GO:0020037;GO:0005506;GO:0016132;GO:0055114;GO:0016705;GO:0007275;GO:0016021;GO:0004497;GO:0016125	K09587	virNOG01289	Q	sp|O64989|C90B1_ARATH Cytochrome P450 90B1 OS=Arabidopsis thaliana GN=CYP90B1 PE=1 SV=2	gi|502161125|ref|XP_004512038.1| PREDICTED: cytochrome P450 90B1-like [Cicer arietinum]
c278027_g1	0	13.71	Inf	0.035	1	799	-	-	-	-	-	-
c278379_g1	154.48	549.51	3.56	0.008	1	1923	GO:0006810;GO:0005622;GO:0016021;GO:0005215	-	virNOG08278	I	sp|Q9SCU1|PATL6_ARATH Patellin-6 OS=Arabidopsis thaliana GN=PATL6 PE=2 SV=1	gi|502104343|ref|XP_004492509.1| PREDICTED: patellin-6-like [Cicer arietinum]
c278381_g1	82.88	295.33	3.56	0.009	1	2245	GO:0006810;GO:0005622;GO:0016021;GO:0005215	-	virNOG08278	I	sp|Q9SCU1|PATL6_ARATH Patellin-6 OS=Arabidopsis thaliana GN=PATL6 PE=2 SV=1	gi|502104343|ref|XP_004492509.1| PREDICTED: patellin-6-like [Cicer arietinum]
c278536_g1	0	8.8	Inf	0.01	1	1951	-	-	NOG04326;virNOG02449;virNOG13584	KRG	sp|Q7X2H8|CHOX_ARTGO Choline oxidase OS=Arthrobacter globiformis GN=codA PE=1 SV=1	gi|1004139402|gb|KXZ47408.1| hypothetical protein GPECTOR_35g846 [Gonium pectorale]
c278537_g1	0	5.79	Inf	0.047	1	899	-	-	NOG04326;virNOG02449;virNOG13584;COG2303	RKGE	sp|Q7X2H8|CHOX_ARTGO Choline oxidase OS=Arthrobacter globiformis GN=codA PE=1 SV=1	gi|326526473|dbj|BAJ97253.1| predicted protein [Hordeum vulgare subsp. vulgare]
c278546_g1	2.18	22.09	10.12	0.007	1	1411	-	-	virNOG04312;COG1022	I	sp|Q9LK39|AAE16_ARATH Probable acyl-activating enzyme 16, chloroplastic OS=Arabidopsis thaliana GN=AAE16 PE=2 SV=1	gi|357462831|ref|XP_003601697.1| long-chain-fatty-acid CoA ligase (AMP-forming) [Medicago truncatula] gi|355490745|gb|AES71948.1| long-chain-fatty-acid CoA ligase (AMP-forming) [Medicago truncatula]
c278626_g1	17.81	73.27	4.11	0.013	1	1472	-	-	virNOG08500	R	-	gi|922362546|ref|XP_003605793.2| DUF642 family protein [Medicago truncatula] gi|657387376|gb|AES87990.2| DUF642 family protein [Medicago truncatula]
c279412_g1	8.33	37.15	4.46	0.024	1	552	-	-	virNOG07483	S	sp|Q9CWL8|CTBL1_MOUSE Beta-catenin-like protein 1 OS=Mus musculus GN=Ctnnbl1 PE=1 SV=1	gi|1035927666|gb|OAY57253.1| hypothetical protein MANES_02G082200 [Manihot esculenta]
c279415_g1	1.23	12.27	9.95	0.035	1	412	GO:0006351	-	virNOG16187;virNOG10717	SK	-	gi|502136229|ref|XP_004502608.1| PREDICTED: pathogenesis-related genes transcriptional activator PTI6-like [Cicer arietinum]
c279419_g1	14.17	174.94	12.35	0.035	1	520	-	-	-	-	-	-
c279422_g1	0.62	12.62	20.5	0.012	1	331	-	-	virNOG04543	G	sp|Q94KU2|6PGD2_SPIOL 6-phosphogluconate dehydrogenase, decarboxylating 2, chloroplastic OS=Spinacia oleracea GN=pgdP PE=1 SV=1	gi|586769996|ref|XP_006856410.1| PREDICTED: 6-phosphogluconate dehydrogenase, decarboxylating 1, chloroplastic [Amborella trichopoda] gi|548860270|gb|ERN17877.1| hypothetical protein AMTR_s00047p00215210 [Amborella trichopoda]
c279674_g1	13.31	51.92	3.9	0.027	1	938	-	-	COG3979;virNOG10489;KOG4742	RG	sp|Q9MA41|CTL1_ARATH Chitinase-like protein 1 OS=Arabidopsis thaliana GN=CTL1 PE=1 SV=1	gi|1009139457|ref|XP_015887135.1| PREDICTED: chitinase-like protein 1, partial [Ziziphus jujuba]
c279910_g1	3.68	24.9	6.76	0.015	1	4164	GO:0006810;GO:0005524;GO:0016021;GO:0016887	-	virNOG02670	Q	sp|Q7PC88|AB31G_ARATH ABC transporter G family member 31 OS=Arabidopsis thaliana GN=ABCG31 PE=1 SV=1	gi|922360415|ref|XP_013454128.1| pleiotropic drug resistance subfamily G protein [Medicago truncatula] gi|657385298|gb|KEH28159.1| pleiotropic drug resistance subfamily G protein [Medicago truncatula]
c279913_g1	6.84	31.04	4.54	0.029	1	2322	GO:0055085;GO:0005524;GO:0016021;GO:0042626;GO:0005886	-	NOG06685;virNOG02670	QR	sp|Q7PC88|AB31G_ARATH ABC transporter G family member 31 OS=Arabidopsis thaliana GN=ABCG31 PE=1 SV=1	gi|502129273|ref|XP_004500246.1| PREDICTED: ABC transporter G family member 31 [Cicer arietinum]
c279914_g1	9.86	50.04	5.08	0.009	1	2185	GO:0055085;GO:0005524;GO:0016021;GO:0042626;GO:0005886	-	NOG06685;virNOG02670	QR	sp|Q7PC88|AB31G_ARATH ABC transporter G family member 31 OS=Arabidopsis thaliana GN=ABCG31 PE=1 SV=1	gi|502129273|ref|XP_004500246.1| PREDICTED: ABC transporter G family member 31 [Cicer arietinum]
c279915_g1	6.55	31.97	4.88	0.022	1	2420	GO:0055085;GO:0005524;GO:0016021;GO:0042626;GO:0005886	-	NOG06685;virNOG02670	QR	sp|Q7PC88|AB31G_ARATH ABC transporter G family member 31 OS=Arabidopsis thaliana GN=ABCG31 PE=1 SV=1	gi|502129273|ref|XP_004500246.1| PREDICTED: ABC transporter G family member 31 [Cicer arietinum]
c280172_g1	6.53	40.3	6.17	0.007	1	418	GO:0016705;GO:0020037;GO:0005506;GO:0016021;GO:0004497;GO:0055114	-	virNOG01723	Q	sp|Q949P1|ABAH1_ARATH Abscisic acid 8&apos;-hydroxylase 1 OS=Arabidopsis thaliana GN=CYP707A1 PE=2 SV=1	gi|502153874|ref|XP_004509492.1| PREDICTED: abscisic acid 8&apos;-hydroxylase 1-like [Cicer arietinum]
c280638_g1	2.18	16.74	7.69	0.026	1	3922	GO:0004561;GO:0008152	-	KOG2233;virNOG02379	GU	sp|Q9FNA3|NAGLU_ARATH Alpha-N-acetylglucosaminidase OS=Arabidopsis thaliana GN=NAGLU PE=2 SV=1	gi|502134464|ref|XP_004502129.1| PREDICTED: alpha-N-acetylglucosaminidase-like [Cicer arietinum]
c280740_g1	0	8.91	Inf	0.012	1	1404	GO:0003824	-	virNOG09729	I	sp|Q9LRZ5|PLDZ1_ARATH Phospholipase D zeta 1 OS=Arabidopsis thaliana GN=PLDZETA1 PE=1 SV=1	gi|356532545|ref|XP_003534832.1| PREDICTED: phospholipase D zeta 1-like isoform X1 [Glycine max] gi|947088393|gb|KRH37058.1| hypothetical protein GLYMA_09G041400 [Glycine max]
c281039_g1	1.24	14.98	12.11	0.015	1	1110	-	-	-	-	-	-
c281040_g1	2.77	32.32	11.69	0.001	0.921	1089	-	-	-	-	-	-
c281237_g1	4.67	37.02	7.93	0.026	1	3168	-	-	-	-	-	-
c281319_g1	4.32	30.68	7.1	0.028	1	2006	GO:0005524;GO:0004672;GO:0016021;GO:0006468	-	virNOG10519	T	sp|Q9SGI7|LYK2_ARATH Protein LYK2 OS=Arabidopsis thaliana GN=LYK2 PE=2 SV=1	gi|593797426|ref|XP_007161751.1| hypothetical protein PHAVU_001G095500g [Phaseolus vulgaris] gi|561035215|gb|ESW33745.1| hypothetical protein PHAVU_001G095500g [Phaseolus vulgaris]
c282648_g1	0	6.09	Inf	0.047	1	809	-	-	-	-	-	-
c283156_g1	0.32	7.83	24.72	0.041	1	749	-	-	-	-	-	-
c283592_g1	0.62	16.42	26.29	0.003	1	1412	-	-	-	-	-	-
c283726_g1	0	31.78	Inf	0.047	1	904	GO:0007018;GO:0004553;GO:0003777;GO:0005975	-	virNOG09405;virNOG39202;virNOG03360	SZR	sp|Q653H7|ARFR_ORYSJ Auxin response factor 18 OS=Oryza sativa subsp. japonica GN=ARF18 PE=2 SV=1	gi|502097693|ref|XP_004491054.1| PREDICTED: glucan endo-1,3-beta-glucosidase 12 [Cicer arietinum]
c284095_g1	0	12.97	Inf	0.001	0.935	819	-	-	-	-	sp|P22699|GUN6_DICDI Endoglucanase OS=Dictyostelium discoideum GN=celA PE=2 SV=1	-
c284634_g1	0	17.89	Inf	0.044	1	1061	GO:1901363;GO:0097159	-	virNOG00187	A	sp|P42731|PABP2_ARATH Polyadenylate-binding protein 2 OS=Arabidopsis thaliana GN=PAB2 PE=1 SV=1	gi|217074874|gb|ACJ85797.1| unknown [Medicago truncatula]
c284818_g1	0.62	26.94	43.77	0	0.213	693	-	-	-	-	-	gi|1012171963|ref|XP_015965939.1| PREDICTED: uncharacterized protein LOC107489699 [Arachis duranensis]
c285892_g1	1.84	13.97	7.59	0.04	1	532	-	-	-	-	-	gi|734411840|gb|KHN36226.1| CLK4-associating serine/arginine rich protein [Glycine soja]
c286033_g1	0	7.85	Inf	0.038	1	322	-	-	-	-	-	-
c286151_g1	33.99	121.62	3.58	0.014	1	1865	-	-	virNOG08984;virNOG40454	R	sp|Q9C6S1|FH14_ARATH Formin-like protein 14 OS=Arabidopsis thaliana GN=FH14 PE=3 SV=3	gi|922359395|ref|XP_013453638.1| actin-binding FH2 (formin-like) protein [Medicago truncatula] gi|657384362|gb|KEH27675.1| actin-binding FH2 (formin-like) protein [Medicago truncatula]
c286195_g1	7.96	51.04	6.42	0.012	1	771	-	-	-	-	-	-
c286458_g1	1.26	20.05	15.93	0.003	1	1938	-	-	-	-	-	-
c287088_g1	21.86	209.64	9.59	0	0.076	2264	GO:0016746	-	virNOG11553	R	sp|Q9ZWB4|3AT1_ARATH Coumaroyl-CoA:anthocyanidin 3-O-glucoside-6&apos;&apos;-O-coumaroyltransferase 1 OS=Arabidopsis thaliana GN=3AT1 PE=1 SV=1	gi|922393180|ref|XP_013464999.1| anthocyanin 5-aromatic acyltransferase [Medicago truncatula] gi|657399647|gb|KEH39034.1| anthocyanin 5-aromatic acyltransferase [Medicago truncatula]
c287387_g1	2.8	57.19	20.45	0.018	1	2508	GO:0008152;GO:0016758;GO:0016021	-	virNOG03102	CG	sp|Q43716|UFOG_PETHY Anthocyanidin 3-O-glucosyltransferase OS=Petunia hybrida GN=RT PE=2 SV=1	gi|951016422|ref|XP_014511114.1| PREDICTED: anthocyanidin 3-O-glucosyltransferase-like [Vigna radiata var. radiata]
c287488_g1	10.95	74.06	6.76	0.001	0.83	2061	-	-	virNOG00819;virNOG09866;virNOG05810;virNOG01165;virNOG19602	QTR	sp|P92519|M810_ARATH Uncharacterized mitochondrial protein AtMg00810 OS=Arabidopsis thaliana GN=AtMg00810 PE=4 SV=1	gi|571504130|ref|XP_006595208.1| PREDICTED: uncharacterized mitochondrial protein AtMg00810-like [Glycine max]
c288036_g1	0.92	11.58	12.64	0.045	1	806	-	-	-	-	-	-
c288127_g1	1.55	31.02	20.01	0.022	1	788	-	-	-	-	-	-
c288289_g1	0	8.17	Inf	0.023	1	422	-	-	-	-	-	-
c288292_g1	0	8.49	Inf	0.012	1	770	-	-	-	-	-	-
c288644_g1	32.97	129.33	3.92	0.009	1	1213	GO:0020037;GO:0055114;GO:0006979;GO:0046872;GO:0098869;GO:0004601;GO:0005576;GO:0042744	K00430	virNOG02363	G	sp|Q42578|PER53_ARATH Peroxidase 53 OS=Arabidopsis thaliana GN=PER53 PE=1 SV=1	gi|571440588|ref|XP_006575205.1| PREDICTED: peroxidase A2-like [Glycine max] gi|947123628|gb|KRH71834.1| hypothetical protein GLYMA_02G171600 [Glycine max]
c288656_g1	5.3	28.22	5.32	0.021	1	868	GO:0020037;GO:0055114;GO:0006979;GO:0046872;GO:0098869;GO:0004601;GO:0005576;GO:0042744	-	virNOG02363	G	sp|P80679|PERA2_ARMRU Peroxidase A2 OS=Armoracia rusticana GN=HRPA2 PE=1 SV=1	gi|734422766|gb|KHN41710.1| Peroxidase 53 [Glycine soja]
c288657_g1	3.41	21.07	6.17	0.025	1	795	GO:0020037;GO:0055114;GO:0006979;GO:0046872;GO:0098869;GO:0004601;GO:0005576;GO:0042744	-	virNOG02363	G	sp|Q42578|PER53_ARATH Peroxidase 53 OS=Arabidopsis thaliana GN=PER53 PE=1 SV=1	gi|734422766|gb|KHN41710.1| Peroxidase 53 [Glycine soja]
c289287_g1	0.93	21.12	22.73	0.001	0.912	710	-	-	virNOG29945;COG0515;virNOG28559;virNOG15037	TG	sp|Q9LIG2|RLK6_ARATH Receptor-like protein kinase At3g21340 OS=Arabidopsis thaliana GN=At3g21340 PE=1 SV=1	gi|595818874|ref|XP_007204423.1| hypothetical protein PRUPE_ppb004644mg [Prunus persica] gi|462399954|gb|EMJ05622.1| hypothetical protein PRUPE_ppb004644mg [Prunus persica]
c290597_g1	0	19	Inf	0.004	1	781	-	-	-	-	-	-
c291138_g1	30.4	331.26	10.9	0.002	1	2247	-	-	virNOG26080;COG2801	RL	sp|P20825|POL2_DROME Retrovirus-related Pol polyprotein from transposon 297 OS=Drosophila melanogaster GN=pol PE=3 SV=1	gi|1012338089|gb|KYP49349.1| Retrovirus-related Pol polyprotein from transposon 17.6 [Cajanus cajan]
c291269_g1	0.94	13.35	14.19	0.016	1	1521	-	-	virNOG00033;virNOG25178;virNOG36256	KR	-	gi|1012345683|gb|KYP56875.1| Retrovirus-related Pol polyprotein LINE-1 [Cajanus cajan]
c291331_g1	3.17	31.97	10.09	0.002	1	2313	GO:0016021	-	virNOG01664	R	sp|Q9SQ57|PXG_SESIN Peroxygenase OS=Sesamum indicum GN=SOP1 PE=1 SV=1	gi|955313463|ref|XP_014629519.1| PREDICTED: peroxygenase 2-like [Glycine max] gi|734400486|gb|KHN31490.1| Peroxygenase 2 [Glycine soja] gi|947120528|gb|KRH68777.1| hypothetical protein GLYMA_03G249900 [Glycine max]
c291396_g1	0.32	11.61	36.66	0.008	1	1031	-	-	virNOG04686	D	sp|Q9C6Y3|CCA11_ARATH Cyclin-A1-1 OS=Arabidopsis thaliana GN=CYCA1-1 PE=1 SV=1	gi|828337359|ref|XP_012567318.1| PREDICTED: LOW QUALITY PROTEIN: putative disease resistance protein At3g14460 [Cicer arietinum]
c291547_g1	0	12.25	Inf	0.005	1	808	-	-	-	-	-	-
c291776_g1	0	10.85	Inf	0.01	1	1398	-	-	-	-	-	-
c292698_g1	7.52	42.28	5.62	0.008	1	1884	-	-	-	-	-	gi|357514005|ref|XP_003627291.1| NB-ARC domain disease resistance protein, putative [Medicago truncatula] gi|355521313|gb|AET01767.1| NB-ARC domain disease resistance protein, putative [Medicago truncatula]
c292848_g1	0	9.47	Inf	0.02	1	885	GO:0000166	-	virNOG10088;COG0480	J	sp|Q6FYA7|EF2_CANGA Elongation factor 2 OS=Candida glabrata (strain ATCC 2001 / CBS 138 / JCM 3761 / NBRC 0622 / NRRL Y-65) GN=EFT1 PE=3 SV=1	gi|81157943|dbj|BAE48222.1| elongation factor 2 [Chlorella pyrenoidosa]
c292849_g1	0	12.52	Inf	0.014	1	1025	GO:0000166	-	virNOG10088;COG0480	J	sp|Q90705|EF2_CHICK Elongation factor 2 OS=Gallus gallus GN=EEF2 PE=1 SV=3	gi|326526113|dbj|BAJ93233.1| predicted protein [Hordeum vulgare subsp. vulgare]
c292850_g1	0	8.83	Inf	0.01	1	590	GO:0000166;GO:0006412;GO:0005622;GO:0003924	-	virNOG10088;COG0480	J	sp|Q9ASR1|EF2_ARATH Elongation factor 2 OS=Arabidopsis thaliana GN=LOS1 PE=1 SV=1	gi|253760744|ref|XP_002489003.1| hypothetical protein SORBIDRAFT_0525s002010, partial [Sorghum bicolor] gi|241947360|gb|EES20505.1| hypothetical protein SORBIDRAFT_0525s002010, partial [Sorghum bicolor]
c293110_g1	0	15.39	Inf	0.001	0.552	990	-	-	-	-	-	-
c293115_g1	0	8.55	Inf	0.011	1	922	-	-	-	-	-	-
c293271_g1	0	50.19	Inf	0.003	1	1716	-	-	virNOG07434;virNOG27289	R	sp|Q9HFS2|CREA_COCCA DNA-binding protein creA OS=Cochliobolus carbonum GN=CREA PE=2 SV=1	gi|612393492|ref|XP_007512266.1| PREDICTED: similar to Zinc finger protein 271 (Zinc finger protein 7) (HZF7) (Zinc finger protein ZNFphex133) (Epstein-Barr virus-induced zinc finger protein) (ZNF-EB) (CT-ZFP48) (Zinc finger protein [Bathycoccus prasinos] gi|424513732|emb|CCO66354.1| PREDICTED: similar to Zinc finger protein 271 (Zinc finger protein 7) (HZF7) (Zinc finger protein ZNFphex133) (Eps…
c293282_g1	0	6.82	Inf	0.027	1	2023	GO:0005488	-	virNOG07434;virNOG27289;virNOG10772	R	sp|O94131|CREA_GIBFU DNA-binding protein creA OS=Gibberella fujikuroi GN=CREA PE=3 SV=1	gi|612393492|ref|XP_007512266.1| PREDICTED: similar to Zinc finger protein 271 (Zinc finger protein 7) (HZF7) (Zinc finger protein ZNFphex133) (Epstein-Barr virus-induced zinc finger protein) (ZNF-EB) (CT-ZFP48) (Zinc finger protein [Bathycoccus prasinos] gi|424513732|emb|CCO66354.1| PREDICTED: similar to Zinc finger protein 271 (Zinc finger protein 7) (HZF7) (Zinc finger protein ZNFphex133) (Eps…
c293708_g1	0	11.93	Inf	0.008	1	1181	-	-	NOG17947;virNOG38431	G	sp|A0A089FNE5|PRLL_FUNXX MFS transporter prlL OS=Fungal sp. (strain NRRL 50135) GN=prlL PE=3 SV=1	gi|545362420|ref|XP_005646442.1| MFS general substrate transporter [Coccomyxa subellipsoidea C-169] gi|384248414|gb|EIE21898.1| MFS general substrate transporter [Coccomyxa subellipsoidea C-169]
c293710_g1	0	7.82	Inf	0.016	1	1118	-	-	-	-	-	-
c293860_g1	0	70.78	Inf	0.02	1	2697	-	-	-	-	-	-
c293936_g1	0	34.8	Inf	0	0.007	3181	-	-	NOG09998	S	sp|P23382|INA_BACTL Immune inhibitor A OS=Bacillus thuringiensis subsp. alesti GN=ina PE=1 SV=1	gi|168048759|ref|XP_001776833.1| predicted protein [Physcomitrella patens] gi|162671837|gb|EDQ58383.1| predicted protein [Physcomitrella patens]
c294172_g1	21.18	69.1	3.26	0.034	1	989	-	-	virNOG11819;virNOG00760	S	-	gi|502100108|ref|XP_004491637.1| PREDICTED: uncharacterized protein LOC101496497 [Cicer arietinum]
c294522_g1	0	29.86	Inf	0.044	1	1194	GO:0080144;GO:0032973;GO:0005886;GO:0015171;GO:0043090	-	-	-	sp|F4IQX1|WTR12_ARATH WAT1-related protein At2g37450 OS=Arabidopsis thaliana GN=At2g37450 PE=2 SV=1	gi|502130195|ref|XP_004500563.1| PREDICTED: WAT1-related protein At4g08290-like [Cicer arietinum]
c294932_g1	0	5.77	Inf	0.047	1	784	-	-	-	-	-	-
c295028_g1	0.32	10.55	33.29	0.031	1	470	-	-	-	-	-	-
c295034_g1	0.3	8.84	29.04	0.031	1	2059	-	-	KOG0017;virNOG12568	R	sp|Q94HW2|POLR1_ARATH Retrovirus-related Pol polyprotein from transposon RE1 OS=Arabidopsis thaliana GN=RE1 PE=2 SV=1	gi|1012321187|gb|KYP33754.1| Retrovirus-related Pol polyprotein from transposon TNT 1-94 [Cajanus cajan]
c295040_g1	0	6.12	Inf	0.039	1	2159	-	-	KOG0017;virNOG12568	R	sp|Q94HW2|POLR1_ARATH Retrovirus-related Pol polyprotein from transposon RE1 OS=Arabidopsis thaliana GN=RE1 PE=2 SV=1	gi|1012321187|gb|KYP33754.1| Retrovirus-related Pol polyprotein from transposon TNT 1-94 [Cajanus cajan]
c295290_g1	0.92	10.2	11.09	0.046	1	502	GO:1901363;GO:0097159;GO:0016787	-	virNOG03922;KOG0388	RL	sp|Q8RXS6|INO80_ARATH DNA helicase INO80 OS=Arabidopsis thaliana GN=INO80 PE=2 SV=2	gi|922340195|ref|XP_003625104.2| DNA helicase INO80-like protein [Medicago truncatula] gi|657379190|gb|AES81322.2| DNA helicase INO80-like protein [Medicago truncatula]
c295510_g1	0	10.9	Inf	0.008	1	1125	-	-	virNOG19602;KOG0017;virNOG08281	R	sp|P10978|POLX_TOBAC Retrovirus-related Pol polyprotein from transposon TNT 1-94 OS=Nicotiana tabacum PE=2 SV=1	gi|1012355299|gb|KYP66486.1| Retrovirus-related Pol polyprotein from transposon TNT 1-94 [Cajanus cajan]
c295514_g1	0	23.35	Inf	0.011	1	2057	-	-	virNOG10663;KOG0017	R	sp|P10978|POLX_TOBAC Retrovirus-related Pol polyprotein from transposon TNT 1-94 OS=Nicotiana tabacum PE=2 SV=1	gi|731330663|ref|XP_010676254.1| PREDICTED: uncharacterized protein LOC104892119 [Beta vulgaris subsp. vulgaris]
c295515_g1	1.23	12.58	10.25	0.043	1	1018	-	-	-	-	-	-
c295552_g1	0	17.75	Inf	0.012	1	1664	-	-	virNOG06787;virNOG00948	R	sp|Q10286|ITR1_SCHPO Myo-inositol transporter 1 OS=Schizosaccharomyces pombe (strain 972 / ATCC 24843) GN=itr1 PE=3 SV=1	gi|1024011303|gb|KZV33658.1| Inositol transporter 4 [Dorcoceras hygrometricum]
c295555_g1	0	6.1	Inf	0.039	1	627	-	-	virNOG00948;NOG00192	RG	sp|Q10286|ITR1_SCHPO Myo-inositol transporter 1 OS=Schizosaccharomyces pombe (strain 972 / ATCC 24843) GN=itr1 PE=3 SV=1	gi|1028936182|ref|XP_016711259.1| PREDICTED: inositol transporter 4-like [Gossypium hirsutum]
c295745_g1	0	50.31	Inf	0	0.466	864	-	-	-	-	-	-
c296309_g1	29.33	105.57	3.6	0.015	1	824	-	-	COG2801;virNOG35106;NOG160234	SRL	-	gi|1011999386|ref|XP_015970976.1| PREDICTED: uncharacterized protein LOC107494453 [Arachis duranensis]
c296466_g1	0	14.55	Inf	0.009	1	683	GO:0009626;GO:0005576;GO:0005886	-	virNOG01060	S	sp|Q9STW5|MACP2_ARATH MACPF domain-containing protein At4g24290 OS=Arabidopsis thaliana GN=At4g24290 PE=2 SV=1	gi|922387332|ref|XP_013462378.1| MACPF domain protein [Medicago truncatula] gi|657396353|gb|KEH36413.1| MACPF domain protein [Medicago truncatula]
c296861_g1	0	9.18	Inf	0.008	1	660	GO:0000149;GO:0005484;GO:0006906;GO:0031201;GO:0005739;GO:0006887	-	virNOG09263;COG5143	U	sp|P33328|SNC2_YEAST Synaptobrevin homolog 2 OS=Saccharomyces cerevisiae (strain ATCC 204508 / S288c) GN=SNC2 PE=1 SV=2	gi|545356091|ref|XP_005643794.1| R-SNARE protein, VAMP72-family [Coccomyxa subellipsoidea C-169] gi|384245758|gb|EIE19250.1| R-SNARE protein, VAMP72-family [Coccomyxa subellipsoidea C-169]
c297110_g1	0	100.61	Inf	0.046	1	1160	-	-	-	-	-	-
c297303_g1	0	29.01	Inf	0.021	1	1178	-	-	-	-	-	-
c297423_g1	0	16.35	Inf	0.015	1	2187	-	-	-	-	-	-
c297427_g1	0	14.32	Inf	0.03	1	2451	-	-	-	-	-	-
c297431_g1	0	7.13	Inf	0.023	1	704	-	-	-	-	-	-
c297834_g1	0	21.39	Inf	0	0.119	786	GO:0004553;GO:0030246;GO:0005975	-	virNOG00533	G	-	gi|357509405|ref|XP_003624991.1| family 31 glycosyl hydrolase, alpha-glucosidase [Medicago truncatula] gi|355500006|gb|AES81209.1| family 31 glycosyl hydrolase, alpha-glucosidase [Medicago truncatula]
c297839_g1	115.16	307.47	2.67	0.039	1	2584	GO:0005634;GO:0008270;GO:0005694;GO:0034968;GO:0018024	-	virNOG01679	KB	sp|O64827|SUVR5_ARATH Histone-lysine N-methyltransferase SUVR5 OS=Arabidopsis thaliana GN=SUVR5 PE=1 SV=3	gi|357483173|ref|XP_003611873.1| histone-lysine N-methyltransferase SUVR5-like protein [Medicago truncatula] gi|355513208|gb|AES94831.1| histone-lysine N-methyltransferase SUVR5-like protein [Medicago truncatula]
c297943_g1	20.08	70.66	3.52	0.026	1	2436	GO:0005774;GO:0005768;GO:0008757;GO:0016021;GO:0005802;GO:0032259	-	virNOG04061	R	sp|Q9ZPH9|PMTF_ARATH Probable methyltransferase PMT15 OS=Arabidopsis thaliana GN=At4g00750 PE=2 SV=1	gi|502175398|ref|XP_004515722.1| PREDICTED: probable methyltransferase PMT16 [Cicer arietinum]
c297944_g1	11.34	51.18	4.51	0.014	1	1601	GO:0005774;GO:0005768;GO:0008757;GO:0016021;GO:0005802;GO:0032259	-	virNOG04061	R	sp|Q9ZPH9|PMTF_ARATH Probable methyltransferase PMT15 OS=Arabidopsis thaliana GN=At4g00750 PE=2 SV=1	gi|922327923|ref|XP_013443354.1| methyltransferase PMT16, putative [Medicago truncatula] gi|657371381|gb|KEH17379.1| methyltransferase PMT16, putative [Medicago truncatula]
c297945_g1	1.22	16.74	13.67	0.009	1	1335	GO:0005774;GO:0005768;GO:0008757;GO:0005802;GO:0032259	-	virNOG04061	R	sp|Q9ZPH9|PMTF_ARATH Probable methyltransferase PMT15 OS=Arabidopsis thaliana GN=At4g00750 PE=2 SV=1	gi|502175398|ref|XP_004515722.1| PREDICTED: probable methyltransferase PMT16 [Cicer arietinum]
c297947_g1	15.67	80.51	5.14	0.004	1	2457	GO:0005774;GO:0005768;GO:0008757;GO:0016021;GO:0005802;GO:0032259	-	virNOG04061	R	sp|Q9ZPH9|PMTF_ARATH Probable methyltransferase PMT15 OS=Arabidopsis thaliana GN=At4g00750 PE=2 SV=1	gi|502175398|ref|XP_004515722.1| PREDICTED: probable methyltransferase PMT16 [Cicer arietinum]
c297950_g1	3.38	24.55	7.27	0.012	1	1356	GO:0005774;GO:0005768;GO:0008757;GO:0016021;GO:0005802;GO:0032259	-	virNOG04061	R	sp|O80844|PMTG_ARATH Probable methyltransferase PMT16 OS=Arabidopsis thaliana GN=At2g45750 PE=3 SV=1	gi|502175398|ref|XP_004515722.1| PREDICTED: probable methyltransferase PMT16 [Cicer arietinum]
c298141_g1	20.4	71.33	3.5	0.026	1	680	GO:0003677	-	virNOG11730	K	-	gi|593793340|ref|XP_007159709.1| hypothetical protein PHAVU_002G260700g [Phaseolus vulgaris] gi|561033124|gb|ESW31703.1| hypothetical protein PHAVU_002G260700g [Phaseolus vulgaris]
c298389_g1	0	6.81	Inf	0.027	1	607	-	-	virNOG22502;virNOG22546;virNOG19437;NOG96741	R	sp|P0C2F6|RNHX1_ARATH Putative ribonuclease H protein At1g65750 OS=Arabidopsis thaliana GN=At1g65750 PE=3 SV=1	gi|388502550|gb|AFK39341.1| unknown [Lotus japonicus]
c298539_g1	0.62	10.59	17.05	0.025	1	605	-	-	-	-	-	-
c298704_g1	0	8.58	Inf	0.048	1	863	-	-	-	-	-	-
c299686_g1	0	8.53	Inf	0.014	1	555	-	-	-	-	-	-
c299877_g1	0	10.86	Inf	0.004	1	1695	-	-	virNOG00819;virNOG33673;virNOG19602	R	sp|P10978|POLX_TOBAC Retrovirus-related Pol polyprotein from transposon TNT 1-94 OS=Nicotiana tabacum PE=2 SV=1	gi|1024024946|gb|KZV39348.1| hypothetical protein F511_17540 [Dorcoceras hygrometricum]
c299972_g1	0	15.92	Inf	0.004	1	1473	GO:0005488	-	virNOG02488	H	sp|A9NUH8|METK1_PICSI S-adenosylmethionine synthase 1 OS=Picea sitchensis GN=METK1 PE=2 SV=1	gi|971513172|dbj|GAQ85038.1| S-adenosylmethionine synthetase [Klebsormidium flaccidum]
c300105_g1	0	19.16	Inf	0.029	1	1547	-	-	virNOG28077;COG0369;virNOG08230	CP	sp|Q9US28|YKA1_SCHPO Uncharacterized FAD-binding protein C1783.01 OS=Schizosaccharomyces pombe (strain 972 / ATCC 24843) GN=SPAC1783.01 PE=3 SV=1	gi|303284919|ref|XP_003061750.1| predicted protein, partial [Micromonas pusilla CCMP1545] gi|226457080|gb|EEH54380.1| predicted protein, partial [Micromonas pusilla CCMP1545]
c300834_g1	0	21.74	Inf	0	0.11	881	GO:0005634;GO:0006355;GO:0009934;GO:0043565;GO:0048440	-	virNOG08518;KOG0773	K	sp|P46608|HSBH1_SOYBN Homeobox protein SBH1 OS=Glycine max GN=H1 PE=2 SV=1	gi|955309785|ref|XP_014628170.1| PREDICTED: homeobox protein knotted-1-like LET6 [Glycine max]
c300837_g1	5.29	69.16	13.08	0	0.136	1550	GO:0003677	-	virNOG08518;KOG0773	K	sp|P46608|HSBH1_SOYBN Homeobox protein SBH1 OS=Glycine max GN=H1 PE=2 SV=1	gi|955309785|ref|XP_014628170.1| PREDICTED: homeobox protein knotted-1-like LET6 [Glycine max]
c301061_g1	0	7.2	Inf	0.023	1	1690	GO:0003824	-	KOG1075;virNOG01327;virNOG34138	R	sp|P0C2F6|RNHX1_ARATH Putative ribonuclease H protein At1g65750 OS=Arabidopsis thaliana GN=At1g65750 PE=3 SV=1	gi|922401231|ref|XP_013467752.1| endonuclease/exonuclease/phosphatase family protein [Medicago truncatula] gi|657402920|gb|KEH41789.1| endonuclease/exonuclease/phosphatase family protein [Medicago truncatula]
c301111_g1	461.23	1326.41	2.88	0.022	1	4761	GO:0005634;GO:0042787;GO:0005737;GO:0004842;GO:0016874	-	virNOG04801	O	sp|Q8H0T4|UPL2_ARATH E3 ubiquitin-protein ligase UPL2 OS=Arabidopsis thaliana GN=UPL2 PE=1 SV=3	gi|502095463|ref|XP_004490459.1| PREDICTED: E3 ubiquitin-protein ligase UPL1-like isoform X2 [Cicer arietinum] gi|502095467|ref|XP_004490460.1| PREDICTED: E3 ubiquitin-protein ligase UPL1-like isoform X1 [Cicer arietinum] gi|828294928|ref|XP_012568388.1| PREDICTED: E3 ubiquitin-protein ligase UPL1-like isoform X1 [Cicer arietinum]
c301378_g1	0	7.46	Inf	0.019	1	450	GO:0016021	-	virNOG05136	G	-	gi|357451101|ref|XP_003595827.1| MFS transporter [Medicago truncatula] gi|124360106|gb|ABN08122.1| C19orf28 protein, related [Medicago truncatula] gi|355484875|gb|AES66078.1| MFS transporter [Medicago truncatula]
c301379_g1	0.61	18.97	30.98	0.01	1	547	GO:0006865;GO:0055085;GO:0016021;GO:0009734;GO:0015293;GO:0005886	-	KOG1303;virNOG08610;virNOG02353	PE	sp|Q9FEL6|LAX3_MEDTR Auxin transporter-like protein 3 OS=Medicago truncatula GN=LAX3 PE=2 SV=1	gi|357461609|ref|XP_003601086.1| auxin influx transporter [Medicago truncatula] gi|75262335|sp|Q9FEL6.1|LAX3_MEDTR RecName: Full=Auxin transporter-like protein 3; AltName: Full=AUX1-like protein 3; AltName: Full=MtLAX3 gi|10800922|emb|CAC12997.1| putative AUX1-like permease [Medicago truncatula] gi|28624760|gb|AAM55303.1| auxin influx carrier protein [Medicago truncatula] gi|355490134|gb|AES71337…
c301446_g1	1.84	20.68	11.22	0.017	1	646	GO:0004553;GO:0030247;GO:0016021;GO:0005975;GO:0046658	-	virNOG06534	R	sp|Q9ZQG9|E1314_ARATH Glucan endo-1,3-beta-glucosidase 14 OS=Arabidopsis thaliana GN=At2g27500 PE=1 SV=2	gi|828290360|ref|XP_012573058.1| PREDICTED: glucan endo-1,3-beta-glucosidase 14 [Cicer arietinum] gi|828290362|ref|XP_012573062.1| PREDICTED: glucan endo-1,3-beta-glucosidase 14 [Cicer arietinum]
c301829_g1	0	10.88	Inf	0.006	1	515	-	-	-	-	-	-
c302031_g1	0	17.75	Inf	0	0.313	969	GO:0000028;GO:0006412;GO:0022627;GO:0003735	-	virNOG00503	J	sp|P08865|RSSA_HUMAN 40S ribosomal protein SA OS=Homo sapiens GN=RPSA PE=1 SV=4	gi|1035940028|gb|OAY66693.1| 40S ribosomal protein SA [Ananas comosus]
c302230_g1	0	6.48	Inf	0.032	1	541	GO:0005840;GO:0006412;GO:0003735	-	virNOG06806	J	sp|Q5R931|RL10_PONAB 60S ribosomal protein L10 OS=Pongo abelii GN=RPL10 PE=2 SV=3	gi|629083962|gb|KCW50319.1| hypothetical protein EUGRSUZ_J00099 [Eucalyptus grandis]
c302416_g1	0	12.95	Inf	0.01	1	867	-	-	-	-	-	-
c303376_g1	19.15	173.55	9.06	0.041	1	721	GO:0005634;GO:0003677;GO:0006355;GO:0046983	-	NOG136776;virNOG19481;KOG0014	SK	sp|Q7XJK8|PHE2_ARATH MADS-box transcription factor PHERES 2 OS=Arabidopsis thaliana GN=PHE2 PE=1 SV=1	gi|357487997|ref|XP_003614286.1| MADS-box transcription factor family protein [Medicago truncatula] gi|355515621|gb|AES97244.1| MADS-box transcription factor family protein [Medicago truncatula]
c303455_g1	6.52	28.87	4.43	0.035	1	1697	GO:0005524;GO:0008270;GO:0016818;GO:0003676	-	virNOG03955	L	sp|Q9FIY7|SM3L3_ARATH DNA repair protein RAD5B OS=Arabidopsis thaliana GN=RAD5B PE=3 SV=1	gi|922399935|ref|XP_013467105.1| DNA repair helicase rad5,16, putative [Medicago truncatula] gi|657402228|gb|KEH41141.1| DNA repair helicase rad5,16, putative [Medicago truncatula]
c303554_g1	3.99	20.42	5.12	0.043	1	2006	GO:0060627;GO:0006644;GO:0050896;GO:0003824;GO:0044249;GO:0008610	-	virNOG09729;virNOG28910	I	sp|Q9M9W8|PLDZ2_ARATH Phospholipase D zeta 2 OS=Arabidopsis thaliana GN=PLPZETA2 PE=1 SV=2	gi|502117952|ref|XP_004496027.1| PREDICTED: phospholipase D p1, partial [Cicer arietinum]
c303555_g1	0	6.83	Inf	0.027	1	788	-	-	-	-	-	-
c303556_g1	4.29	22.75	5.3	0.033	1	951	GO:0003824	-	virNOG09729;virNOG28910	I	sp|Q9LRZ5|PLDZ1_ARATH Phospholipase D zeta 1 OS=Arabidopsis thaliana GN=PLDZETA1 PE=1 SV=1	gi|947043202|gb|KRG92926.1| hypothetical protein GLYMA_20G238000 [Glycine max]
c303564_g1	0.3	14.97	49.18	0.003	1	1973	GO:0060627;GO:0006644;GO:0050896;GO:0003824;GO:0044249;GO:0008610	-	virNOG09729;virNOG28910	I	sp|Q9M9W8|PLDZ2_ARATH Phospholipase D zeta 2 OS=Arabidopsis thaliana GN=PLPZETA2 PE=1 SV=2	gi|502117952|ref|XP_004496027.1| PREDICTED: phospholipase D p1, partial [Cicer arietinum]
c304557_g1	2.5	16.07	6.43	0.04	1	1350	-	-	euNOG48809	R	-	gi|645231310|ref|XP_008222335.1| PREDICTED: uncharacterized protein LOC103322219 [Prunus mume]
c304600_g1	2.74	16.71	6.09	0.043	1	1301	-	-	virNOG21289	V	-	gi|502104328|ref|XP_004492504.1| PREDICTED: macrophage migration inhibitory factor homolog [Cicer arietinum]
c304721_g1	0	6.47	Inf	0.035	1	1163	-	-	-	-	-	-
c304902_g1	2.74	33.03	12.06	0.001	0.859	902	-	-	-	-	-	gi|502179419|ref|XP_004516427.1| PREDICTED: uncharacterized protein LOC101512634 [Cicer arietinum]
c305289_g1	36.72	107.19	2.92	0.039	1	1163	GO:0006508;GO:0004185;GO:0016021	-	virNOG12279	R	sp|Q9C8L4|ETHE1_ARATH Persulfide dioxygenase ETHE1 homolog, mitochondrial OS=Arabidopsis thaliana GN=GLY3 PE=1 SV=3	gi|1026774131|gb|OAE33262.1| hypothetical protein AXG93_1200s1240 [Marchantia polymorpha subsp. polymorpha]
c305447_g1	1.25	12.24	9.8	0.035	1	803	-	-	COG2801;virNOG15679;virNOG38095	RL	-	gi|955375071|ref|XP_014624207.1| PREDICTED: uncharacterized protein LOC106796443 [Glycine max]
c305560_g1	0	24.64	Inf	0.023	1	894	GO:0008234;GO:0006508	-	virNOG04274;virNOG00157	O	sp|Q94B08|RDL1_ARATH Germination-specific cysteine protease 1 OS=Arabidopsis thaliana GN=GCP1 PE=2 SV=2	gi|260516654|gb|ACX43954.1| cysteine protease 1 [Brachiaria hybrid cultivar] gi|260516656|gb|ACX43955.1| cysteine protease 1 [Brachiaria hybrid cultivar] gi|260516658|gb|ACX43956.1| cysteine protease 1 [Brachiaria hybrid cultivar] gi|260516660|gb|ACX43957.1| cysteine protease 1 [Brachiaria hybrid cultivar] gi|260516662|gb|ACX43958.1| cysteine protease 2 [Brachiaria hybrid cultivar] gi|260516664|g…
c305685_g1	0	81.34	Inf	0.007	1	1675	-	-	virNOG08454	R	sp|O34714|OXDC_BACSU Oxalate decarboxylase OxdC OS=Bacillus subtilis (strain 168) GN=oxdC PE=1 SV=1	gi|545364763|ref|XP_005647421.1| RmlC-like cupin [Coccomyxa subellipsoidea C-169] gi|384249395|gb|EIE22877.1| RmlC-like cupin [Coccomyxa subellipsoidea C-169]
c305758_g1	1.23	14.76	12.02	0.047	1	1104	-	-	virNOG34138;NOG96741	R	sp|P0C2F6|RNHX1_ARATH Putative ribonuclease H protein At1g65750 OS=Arabidopsis thaliana GN=At1g65750 PE=3 SV=1	gi|1012356399|gb|KYP67585.1| Putative ribonuclease H protein At1g65750 family [Cajanus cajan]
c306040_g1	0.91	14.36	15.72	0.011	1	943	-	-	-	-	-	-
c306380_g1	1.84	15.96	8.68	0.023	1	730	GO:0016787	-	virNOG01064;COG1073	R	-	gi|1021508081|ref|XP_016197387.1| PREDICTED: uncharacterized protein LOC107638565 [Arachis ipaensis]
c306967_g1	0.63	10.58	16.7	0.025	1	465	-	-	-	-	-	gi|848882346|ref|XP_012841500.1| PREDICTED: uncharacterized protein LOC105961784 [Erythranthe guttata]
c307065_g1	0.62	9.21	14.82	0.042	1	795	-	-	-	-	-	-
c307342_g1	3.38	26.87	7.96	0.008	1	1037	-	-	virNOG04475	A	-	gi|502133415|ref|XP_004501756.1| PREDICTED: uncharacterized protein LOC101492219 isoform X2 [Cicer arietinum]
c307388_g1	0	8.83	Inf	0.01	1	360	GO:0043531;GO:0007165;GO:0006952	-	NOG196372;NOG96741	RK	sp|Q40392|TMVRN_NICGU TMV resistance protein N OS=Nicotiana glutinosa GN=N PE=1 SV=1	gi|574460708|gb|AHG28998.1| NBS-LRR protein [Cicer arietinum]
c307805_g1	10.85	41.29	3.81	0.036	1	2120	-	-	-	-	-	-
c307819_g1	4.63	27.19	5.88	0.017	1	1783	-	-	virNOG10844;lilNOG20781	S	-	gi|1012318457|gb|KYP31860.1| hypothetical protein KK1_047627 [Cajanus cajan]
c307876_g1	8.38	33.53	4	0.039	1	2568	GO:0016020	-	virNOG11419	S	-	gi|502161266|ref|XP_004512100.1| PREDICTED: transmembrane and coiled-coil domain-containing protein 4-like [Cicer arietinum]
c308101_g1	0	22.27	Inf	0.036	1	952	-	-	-	-	-	gi|388520983|gb|AFK48553.1| unknown [Lotus japonicus]
c308164_g1	0	9.85	Inf	0.006	1	520	-	-	KOG0017	R	-	gi|1012334281|gb|KYP45646.1| hypothetical protein KK1_032760, partial [Cajanus cajan]
c308181_g1	3.39	18.07	5.34	0.049	1	1125	GO:0009733	-	virNOG22627;virNOG24056	R	sp|P33079|A10A5_SOYBN Auxin-induced protein 10A5 OS=Glycine max PE=2 SV=1	gi|828322833|ref|XP_012573100.1| PREDICTED: auxin-induced protein 10A5-like [Cicer arietinum]
c308320_g1	1.56	24.52	15.75	0.016	1	2884	-	-	virNOG15880	R	-	gi|255638372|gb|ACU19497.1| unknown [Glycine max]
c308696_g1	0	8.54	Inf	0.035	1	365	-	-	-	-	-	-
c308888_g1	15.66	78.77	5.03	0.005	1	1888	GO:0010315;GO:0005783;GO:0055085;GO:0010252;GO:0010329;GO:0009926;GO:0016021;GO:0005886	K13947	virNOG01386	P	sp|Q5SMQ9|PIN1A_ORYSJ Auxin efflux carrier component 1a OS=Oryza sativa subsp. japonica GN=PIN1A PE=2 SV=1	gi|950933640|ref|XP_014512513.1| PREDICTED: auxin efflux carrier component 1 [Vigna radiata var. radiata]
c309141_g1	0.61	9.19	15.01	0.042	1	1023	GO:0005506;GO:0048235;GO:0010025;GO:0006723;GO:0055114;GO:0043447;GO:0016021;GO:0006633;GO:0005886;GO:0016491	-	virNOG03107	I	sp|Q8H1Z0|CER3_ARATH Protein ECERIFERUM 3 OS=Arabidopsis thaliana GN=CER3 PE=1 SV=1	gi|1021491548|ref|XP_016188787.1| PREDICTED: protein ECERIFERUM 3-like [Arachis ipaensis]
c309323_g1	99.2	282.96	2.85	0.029	1	1254	-	-	COG2801	L	sp|Q7LHG5|YI31B_YEAST Transposon Ty3-I Gag-Pol polyprotein OS=Saccharomyces cerevisiae (strain ATCC 204508 / S288c) GN=TY3B-I PE=3 SV=2	gi|1012336760|gb|KYP48051.1| Transposon Ty3-G Gag-Pol polyprotein, partial [Cajanus cajan]
c309366_g1	1.25	11.6	9.28	0.043	1	672	-	-	virNOG12913;COG4886	ST	sp|C0LGN2|Y3148_ARATH Probable leucine-rich repeat receptor-like serine/threonine-protein kinase At3g14840 OS=Arabidopsis thaliana GN=LRR-RLK PE=2 SV=1	gi|922392287|ref|XP_013464553.1| receptor-like kinase [Medicago truncatula] gi|657399083|gb|KEH38588.1| receptor-like kinase [Medicago truncatula]
c309504_g1	0	9.19	Inf	0.008	1	1326	-	-	virNOG31269;euNOG34921	S	-	gi|951048633|ref|XP_014519757.1| PREDICTED: uncharacterized protein LOC106776803 [Vigna radiata var. radiata]
c309555_g1	0	17.4	Inf	0	0.341	2557	-	-	-	-	sp|P22699|GUN6_DICDI Endoglucanase OS=Dictyostelium discoideum GN=celA PE=2 SV=1	gi|223521720|gb|EEF26525.1| conserved hypothetical protein [Ricinus communis]
c309582_g1	0	14.28	Inf	0.004	1	1199	-	-	-	-	-	-
c309776_g1	14.43	83.8	5.81	0.003	1	382	-	-	-	-	-	-
c309778_g1	0.61	19.4	31.68	0.001	0.814	289	-	-	-	-	-	-
c309779_g1	111.77	820.28	7.34	0	0.123	589	-	-	-	-	-	-
c309780_g1	0.61	11.26	18.39	0.019	1	219	-	-	-	-	-	-
c310301_g1	34.07	99.08	2.91	0.042	1	1158	GO:0016787	-	virNOG29968	L	sp|Q9ZU95|NUD17_ARATH Nudix hydrolase 17, mitochondrial OS=Arabidopsis thaliana GN=NUDT17 PE=2 SV=1	gi|357460851|ref|XP_003600707.1| nudix hydrolase-like protein [Medicago truncatula] gi|355489755|gb|AES70958.1| nudix hydrolase-like protein [Medicago truncatula] gi|388507980|gb|AFK42056.1| unknown [Medicago truncatula]
c310461_g1	2.19	15.74	7.19	0.034	1	1491	GO:0006075;GO:0003843;GO:0016021;GO:0000148	-	KOG0916;virNOG05233	M	sp|Q9LXT9|CALS3_ARATH Callose synthase 3 OS=Arabidopsis thaliana GN=CALS3 PE=3 SV=3	gi|965668337|dbj|BAT82944.1| hypothetical protein VIGAN_04003000 [Vigna angularis var. angularis]
c310671_g1	0.62	10.21	16.35	0.029	1	2706	-	-	virNOG14860;KOG0017;virNOG08281	R	sp|P10978|POLX_TOBAC Retrovirus-related Pol polyprotein from transposon TNT 1-94 OS=Nicotiana tabacum PE=2 SV=1	gi|1012350629|gb|KYP61818.1| Retrovirus-related Pol polyprotein from transposon TNT 1-94 [Cajanus cajan] gi|1012351847|gb|KYP63036.1| Retrovirus-related Pol polyprotein from transposon TNT 1-94 [Cajanus cajan]
c310675_g1	0.31	9.24	30.02	0.023	1	2967	-	-	virNOG14860;KOG0017;virNOG08281	R	sp|P10978|POLX_TOBAC Retrovirus-related Pol polyprotein from transposon TNT 1-94 OS=Nicotiana tabacum PE=2 SV=1	gi|1012355651|gb|KYP66838.1| Retrovirus-related Pol polyprotein from transposon TNT 1-94 [Cajanus cajan]
c310847_g1	106.3	306.66	2.88	0.027	1	293	-	-	-	-	-	-
c312066_g1	0	6.44	Inf	0.033	1	734	-	-	-	-	-	-
c314287_g1	0	36.36	Inf	0.001	0.641	2553	GO:0046872;GO:0003676	-	-	-	sp|Q4WPF5|SEBA_ASPFU C2H2 finger domain transcription factor sebA OS=Neosartorya fumigata (strain ATCC MYA-4609 / Af293 / CBS 101355 / FGSC A1100) GN=sebA PE=4 SV=1	gi|326487602|dbj|BAK05473.1| predicted protein [Hordeum vulgare subsp. vulgare]
c314288_g1	0	12.61	Inf	0.009	1	1494	GO:0043167	-	-	-	sp|Q4WPF5|SEBA_ASPFU C2H2 finger domain transcription factor sebA OS=Neosartorya fumigata (strain ATCC MYA-4609 / Af293 / CBS 101355 / FGSC A1100) GN=sebA PE=4 SV=1	gi|326487602|dbj|BAK05473.1| predicted protein [Hordeum vulgare subsp. vulgare]
c314713_g1	0	40.49	Inf	0.001	0.606	1276	-	-	NOG98903	S	sp|P53047|RTA1_YEAST Protein RTA1 OS=Saccharomyces cerevisiae (strain ATCC 204508 / S288c) GN=RTA1 PE=1 SV=1	gi|1004143338|gb|KXZ51322.1| hypothetical protein GPECTOR_13g809 [Gonium pectorale]
c315184_g1	0	63.58	Inf	0.032	1	2082	-	-	-	-	sp|P32782|PDE1_CANAX 3&apos;,5&apos;-cyclic-nucleotide phosphodiesterase OS=Candida albicans GN=PDE1 PE=3 SV=2	-
c315212_g1	0	16.42	Inf	0.036	1	1013	-	-	NOG98903	S	sp|P53047|RTA1_YEAST Protein RTA1 OS=Saccharomyces cerevisiae (strain ATCC 204508 / S288c) GN=RTA1 PE=1 SV=1	gi|1004143338|gb|KXZ51322.1| hypothetical protein GPECTOR_13g809 [Gonium pectorale]
c315214_g1	0	28.37	Inf	0.034	1	1709	-	-	virNOG25209;COG0465;virNOG15184	O	sp|Q54DY9|BCS1B_DICDI Probable mitochondrial chaperone BCS1-B OS=Dictyostelium discoideum GN=bcsl1b PE=3 SV=1	gi|971512643|dbj|GAQ85555.1| ATP-dependent chaperone [Klebsormidium flaccidum]
c315481_g1	7.78	43.44	5.58	0.008	1	679	-	-	virNOG37706	S	-	gi|357509917|ref|XP_003625247.1| transmembrane protein, putative [Medicago truncatula] gi|355500262|gb|AES81465.1| transmembrane protein, putative [Medicago truncatula]
c315482_g1	1.55	14.94	9.64	0.022	1	915	GO:0016020	-	NOG127170;KOG1922;virNOG06138	SZT	sp|O48682|FH4_ARATH Formin-like protein 4 OS=Arabidopsis thaliana GN=FH4 PE=1 SV=2	gi|593781285|ref|XP_007153683.1| hypothetical protein PHAVU_003G056100g [Phaseolus vulgaris] gi|561027037|gb|ESW25677.1| hypothetical protein PHAVU_003G056100g [Phaseolus vulgaris]
c315557_g1	0	11.95	Inf	0.002	1	1100	-	-	-	-	-	-
c315973_g1	0	20.32	Inf	0.008	1	1074	-	-	-	-	-	-
c316114_g1	0	8.18	Inf	0.014	1	1057	-	-	-	-	-	-
c316219_g1	0	8.87	Inf	0.01	1	1167	GO:0050896	-	COG5169;virNOG17614;virNOG08346	K	sp|Q84T61|HSFA1_ORYSJ Heat stress transcription factor A-1 OS=Oryza sativa subsp. japonica GN=HSFA1 PE=2 SV=1	gi|1002841188|ref|XP_015688524.1| PREDICTED: heat stress transcription factor C-2a-like [Oryza brachyantha]
c316752_g1	0	7.47	Inf	0.019	1	645	-	-	-	-	-	-
c316754_g1	0	16.25	Inf	0.011	1	727	-	-	-	-	-	-
c316755_g1	0	11.54	Inf	0.007	1	963	-	-	-	-	-	-
c316760_g1	0	11.94	Inf	0.002	1	1248	-	-	virNOG17769;virNOG18386;virNOG32658;virNOG08850;virNOG08346	K	sp|P10961|HSF_YEAST Heat shock factor protein OS=Saccharomyces cerevisiae (strain ATCC 204508 / S288c) GN=HSF1 PE=1 SV=1	gi|697150942|ref|XP_009629680.1| PREDICTED: heat stress transcription factor B-2a-like [Nicotiana tomentosiformis]
c316880_g1	0	13.62	Inf	0.005	1	859	-	-	-	-	-	-
c317157_g1	24.18	84.22	3.48	0.022	1	610	-	-	virNOG38370	S	-	gi|955373019|ref|XP_014623723.1| PREDICTED: uncharacterized protein LOC100775889 [Glycine max] gi|947061329|gb|KRH10590.1| hypothetical protein GLYMA_15G057000 [Glycine max]
c317395_g1	0.32	9.52	30.05	0.02	1	1538	GO:0005634;GO:0003677;GO:0006355	-	virNOG17812;virNOG16067;virNOG29795	K	sp|Q8LMR9|Y3209_ORYSJ B3 domain-containing protein Os03g0120900 OS=Oryza sativa subsp. japonica GN=Os03g0120900 PE=2 SV=1	gi|922333068|ref|XP_013444525.1| B3 DNA-binding domain protein [Medicago truncatula] gi|657372763|gb|KEH18550.1| B3 DNA-binding domain protein [Medicago truncatula]
c318034_g1	0	17.7	Inf	0.009	1	706	-	-	-	-	-	-
c318041_g1	0	8.54	Inf	0.011	1	3256	-	-	COG0025	P	sp|O14123|NAH2_SCHPO Probable Na(+)/H(+) antiporter C3A11.09 OS=Schizosaccharomyces pombe (strain 972 / ATCC 24843) GN=sod22 PE=1 SV=1	gi|971514515|dbj|GAQ83708.1| sodium hydrogen exchanger [Klebsormidium flaccidum]
c318051_g1	0	49.13	Inf	0	0	1235	GO:0000166;GO:0044710;GO:0050662;GO:0016491	-	virNOG05833;virNOG03816	G	sp|P19089|G3P_CRYPA Glyceraldehyde-3-phosphate dehydrogenase OS=Cryphonectria parasitica PE=3 SV=1	gi|545353767|ref|XP_005642719.1| glyceraldehyde-3-phosphate dehydrogenase, type I [Coccomyxa subellipsoidea C-169] gi|384244676|gb|EIE18175.1| glyceraldehyde-3-phosphate dehydrogenase, type I [Coccomyxa subellipsoidea C-169]
c318061_g1	0	33.68	Inf	0.001	0.713	1338	-	-	-	-	sp|O93870|FCR1_CANAX Fluconazole resistance protein 1 OS=Candida albicans GN=FCR1 PE=4 SV=1	-
c318429_g1	0	14.03	Inf	0.046	1	1400	-	-	-	-	sp|P32432|SFP1_YEAST Transcription factor SFP1 OS=Saccharomyces cerevisiae (strain ATCC 204508 / S288c) GN=SFP1 PE=1 SV=1	-
c319451_g1	0	139.87	Inf	0.018	1	1499	-	-	-	-	-	-
c319493_g1	3.38	26.32	7.79	0.01	1	1307	-	-	virNOG05810;virNOG03806;KOG0017;virNOG28740	RYU	sp|Q94HW2|POLR1_ARATH Retrovirus-related Pol polyprotein from transposon RE1 OS=Arabidopsis thaliana GN=RE1 PE=2 SV=1	gi|734411770|gb|KHN36156.1| Retrovirus-related Pol polyprotein from transposon TNT 1-94, partial [Glycine soja]
c319609_g1	0	41.63	Inf	0.015	1	1690	-	-	NOG17947;virNOG38431	G	sp|A0A089FNE5|PRLL_FUNXX MFS transporter prlL OS=Fungal sp. (strain NRRL 50135) GN=prlL PE=3 SV=1	gi|460416035|ref|XP_004253357.1| PREDICTED: LOW QUALITY PROTEIN: uncharacterized transporter C417.10-like [Solanum lycopersicum]
c319942_g1	0	10.55	Inf	0.004	1	1003	GO:0046872;GO:0055114;GO:0016491	-	virNOG06500	Q	sp|P0CL53|FADH_ASPOR S-(hydroxymethyl)glutathione dehydrogenase OS=Aspergillus oryzae (strain ATCC 42149 / RIB 40) GN=FDH1 PE=3 SV=1	gi|168038674|ref|XP_001771825.1| predicted protein [Physcomitrella patens] gi|162676956|gb|EDQ63433.1| predicted protein [Physcomitrella patens]
c320016_g1	0	21.84	Inf	0.027	1	1063	-	-	-	-	sp|Q9P3B2|RCF2_SCHPO Respiratory supercomplex factor 2 homolog C1565.01 OS=Schizosaccharomyces pombe (strain 972 / ATCC 24843) GN=rcf2 PE=3 SV=1	-
c320017_g1	0	83.42	Inf	0.027	1	1070	-	-	-	-	sp|Q9P3B2|RCF2_SCHPO Respiratory supercomplex factor 2 homolog C1565.01 OS=Schizosaccharomyces pombe (strain 972 / ATCC 24843) GN=rcf2 PE=3 SV=1	-
c320018_g1	0	24.12	Inf	0.001	0.827	1499	-	-	-	-	sp|Q9P3B2|RCF2_SCHPO Respiratory supercomplex factor 2 homolog C1565.01 OS=Schizosaccharomyces pombe (strain 972 / ATCC 24843) GN=rcf2 PE=3 SV=1	-
c320021_g1	0	13.32	Inf	0.001	0.866	1427	-	-	-	-	sp|Q9P3B2|RCF2_SCHPO Respiratory supercomplex factor 2 homolog C1565.01 OS=Schizosaccharomyces pombe (strain 972 / ATCC 24843) GN=rcf2 PE=3 SV=1	-
c320022_g1	0	148.03	Inf	0.044	1	1561	-	-	-	-	sp|Q9P3B2|RCF2_SCHPO Respiratory supercomplex factor 2 homolog C1565.01 OS=Schizosaccharomyces pombe (strain 972 / ATCC 24843) GN=rcf2 PE=3 SV=1	gi|747080380|ref|XP_011087439.1| PREDICTED: uncharacterized protein LOC105168927 [Sesamum indicum]
c320025_g1	0	7.84	Inf	0.016	1	1143	-	-	-	-	sp|Q9P3B2|RCF2_SCHPO Respiratory supercomplex factor 2 homolog C1565.01 OS=Schizosaccharomyces pombe (strain 972 / ATCC 24843) GN=rcf2 PE=3 SV=1	-
c320044_g1	4.93	25.2	5.11	0.03	1	536	-	-	-	-	-	-
c320048_g1	20.13	158.41	7.87	0	0.239	437	-	-	-	-	-	-
c320050_g1	58.49	289	4.94	0.001	0.912	602	-	-	virNOG40695;virNOG16468	R	-	gi|734414433|gb|KHN37264.1| hypothetical protein glysoja_013479, partial [Glycine soja]
c320141_g1	0	20.43	Inf	0.009	1	1177	-	-	-	-	sp|A8XV36|COL10_CAEBR Cuticle collagen 10 OS=Caenorhabditis briggsae GN=col-10 PE=3 SV=1	-
c320218_g1	0	56.24	Inf	0.001	0.724	2402	-	-	-	-	sp|E9EPV1|MBZ11_METRA BZIP-type transcription factor MBZ1 OS=Metarhizium robertsii (strain ARSEF 23 / ATCC MYA-3075) GN=MBZ1 PE=2 SV=2	-
c320351_g1	0	7.47	Inf	0.019	1	606	GO:0005874;GO:0007017;GO:0005525;GO:0005200;GO:0003924	-	virNOG01709;COG5023	Z	sp|P20365|TBB_EUPCR Tubulin beta chain OS=Euplotes crassus PE=3 SV=1	gi|149212505|gb|ABR22557.1| beta-tubulin, partial [Mesostigma viride]
c320714_g1	0	12.35	Inf	0.005	1	503	-	-	-	-	-	-
c320877_g1	0.3	62.85	206.46	0	0.01	1311	-	-	-	-	-	-
c321044_g1	19.3	66.89	3.47	0.03	1	3050	GO:0006810;GO:0016021;GO:0005215	-	virNOG16953	E	sp|Q93VV5|PTR16_ARATH Protein NRT1/ PTR FAMILY 4.3 OS=Arabidopsis thaliana GN=NPF4.3 PE=2 SV=1	gi|502117437|ref|XP_004495820.1| PREDICTED: protein NRT1/ PTR FAMILY 4.5-like [Cicer arietinum]
c321064_g1	80.93	236.16	2.92	0.029	1	1122	GO:0016021	-	virNOG05170;COG4886;NOG124510	SR	sp|Q9LJS0|RLP42_ARATH Receptor like protein 42 OS=Arabidopsis thaliana GN=RLP42 PE=1 SV=1	gi|502147267|ref|XP_004506719.1| PREDICTED: receptor-like protein 12 [Cicer arietinum]
c321077_g1	4.03	30.32	7.52	0.007	1	942	-	-	-	-	-	gi|922400825|ref|XP_013467549.1| GTP-binding protein TypA/BipA [Medicago truncatula] gi|657402711|gb|KEH41586.1| GTP-binding protein TypA/BipA [Medicago truncatula]
c321194_g1	2.84	26.94	9.48	0.004	1	889	-	-	virNOG14979;COG1874;virNOG10012	G	sp|Q9MAJ7|BGAL5_ARATH Beta-galactosidase 5 OS=Arabidopsis thaliana GN=BGAL5 PE=2 SV=1	gi|1029064317|ref|XP_016692423.1| PREDICTED: beta-galactosidase 3-like [Gossypium hirsutum]
c321513_g1	0.62	9.51	15.45	0.037	1	1406	-	-	-	-	-	-
c321600_g1	0	6.12	Inf	0.039	1	308	-	-	-	-	-	-
c321681_g1	0.62	9.16	14.67	0.042	1	1282	-	-	-	-	-	-
c322000_g1	0.92	13.22	14.37	0.018	1	2043	GO:0016705;GO:0020037;GO:0005506;GO:0016021;GO:0004497;GO:0055114	K15402	COG2124;virNOG08926	Q	sp|Q9FMY1|C86B1_ARATH Cytochrome P450 86B1 OS=Arabidopsis thaliana GN=CYP86B1 PE=2 SV=1	gi|571487975|ref|XP_003538960.2| PREDICTED: cytochrome P450 86B1-like [Glycine max] gi|947080348|gb|KRH29137.1| hypothetical protein GLYMA_11G100100 [Glycine max]
c322063_g1	3.1	17.75	5.72	0.043	1	612	GO:0015074;GO:0005634;GO:0003676	-	COG2801;virNOG15679	RL	sp|P20825|POL2_DROME Retrovirus-related Pol polyprotein from transposon 297 OS=Drosophila melanogaster GN=pol PE=3 SV=1	gi|208609049|dbj|BAG72147.1| hypothetical protein [Lotus japonicus] gi|208609053|dbj|BAG72149.1| hypothetical protein [Lotus japonicus]
c322203_g1	0.31	18.46	59.99	0.045	1	1365	-	-	KOG1075;virNOG31828;virNOG28179	R	-	gi|731321171|ref|XP_010671205.1| PREDICTED: uncharacterized protein LOC104888072 [Beta vulgaris subsp. vulgaris]
c322931_g1	0.32	19.69	62.14	0	0.475	1308	-	-	-	-	-	-
c323304_g1	0	7.16	Inf	0.023	1	1504	-	-	-	-	-	-
c323650_g1	21.92	67.76	3.09	0.044	1	1691	-	-	-	-	-	-
c323652_g1	0	12.93	Inf	0.004	1	833	-	-	KOG1075;COG0308	RE	-	gi|124360704|gb|ABN08693.1| Polynucleotidyl transferase, Ribonuclease H fold [Medicago truncatula]
c323971_g1	4.67	33.9	7.26	0.01	1	1126	-	-	-	-	-	-
c324202_g1	0	6.45	Inf	0.033	1	1113	-	-	-	-	-	-
c324417_g1	0	38.39	Inf	0.006	1	611	-	-	-	-	-	-
c324460_g1	14.22	69.97	4.92	0.006	1	500	-	-	-	-	-	gi|1012345688|gb|KYP56880.1| hypothetical protein KK1_003131 [Cajanus cajan]
c324499_g1	0.92	28.94	31.34	0	0.259	1481	-	-	-	-	-	-
c324563_g1	13.57	55.31	4.08	0.018	1	3346	GO:0007018;GO:0005874;GO:0005524;GO:0003777;GO:0008017;GO:0005871;GO:0016887	-	virNOG14958	Z	sp|Q8VWI7|KN10A_ARATH Kinesin-like protein KIN-10A OS=Arabidopsis thaliana GN=KIN10A PE=1 SV=1	gi|356574762|ref|XP_003555514.1| PREDICTED: kinesin-like protein KIF22 [Glycine max] gi|947042639|gb|KRG92363.1| hypothetical protein GLYMA_20G207200 [Glycine max]
c324565_g1	13.19	46.95	3.56	0.038	1	2704	GO:0007018;GO:0005874;GO:0005524;GO:0003777;GO:0008017;GO:0005871;GO:0016887	-	virNOG14958	Z	sp|Q8VWI7|KN10A_ARATH Kinesin-like protein KIN-10A OS=Arabidopsis thaliana GN=KIN10A PE=1 SV=1	gi|356574762|ref|XP_003555514.1| PREDICTED: kinesin-like protein KIF22 [Glycine max] gi|947042639|gb|KRG92363.1| hypothetical protein GLYMA_20G207200 [Glycine max]
c324952_g1	14.37	67.67	4.71	0.007	1	739	GO:0055085;GO:0016021;GO:0022891	-	KOG0254;virNOG02802	R	sp|Q8VZ80|PLT5_ARATH Polyol transporter 5 OS=Arabidopsis thaliana GN=PLT5 PE=1 SV=2	gi|502149160|ref|XP_004507415.1| PREDICTED: polyol transporter 5 [Cicer arietinum]
c325196_g1	3.42	18.36	5.38	0.045	1	835	GO:0015074;GO:0003676	-	COG2801;virNOG15679;virNOG26647	RL	sp|Q7LHG5|YI31B_YEAST Transposon Ty3-I Gag-Pol polyprotein OS=Saccharomyces cerevisiae (strain ATCC 204508 / S288c) GN=TY3B-I PE=3 SV=2	gi|1012345896|gb|KYP57088.1| Retrovirus-related Pol polyprotein from transposon 17.6 [Cajanus cajan]
c325515_g1	0	8.8	Inf	0.017	1	583	-	-	-	-	-	-
c326125_g1	9.3	106.59	11.47	0	0.095	1430	-	-	virNOG03006	R	sp|D1FP53|LIN_MEDTR Putative E3 ubiquitin-protein ligase LIN OS=Medicago truncatula GN=LIN PE=2 SV=1	gi|571476301|ref|XP_006586920.1| PREDICTED: putative E3 ubiquitin-protein ligase LIN-1 isoform X3 [Glycine max]
c326228_g1	7.82	32.04	4.1	0.037	1	2508	-	-	virNOG03675	L	sp|Q8LK56|DME_ARATH Transcriptional activator DEMETER OS=Arabidopsis thaliana GN=DME PE=1 SV=2	gi|955392652|ref|XP_014628162.1| PREDICTED: protein ROS1-like isoform X3 [Glycine max]
c326233_g1	17.08	54.18	3.17	0.048	1	2926	-	-	virNOG03675	L	sp|Q8LK56|DME_ARATH Transcriptional activator DEMETER OS=Arabidopsis thaliana GN=DME PE=1 SV=2	gi|955392652|ref|XP_014628162.1| PREDICTED: protein ROS1-like isoform X3 [Glycine max]
c326301_g1	0.31	7.55	24.52	0.047	1	789	GO:0010215;GO:0031225;GO:0016049	-	virNOG05469	R	sp|Q7XR91|COBL7_ORYSJ COBRA-like protein 7 OS=Oryza sativa subsp. japonica GN=BC1LP1 PE=3 SV=2	gi|965599564|dbj|BAT86742.1| hypothetical protein VIGAN_05004900 [Vigna angularis var. angularis]
c326304_g1	11.69	45.49	3.89	0.029	1	1722	GO:0010215;GO:0031225;GO:0016049	-	virNOG05469	R	sp|Q60E70|COBL3_ORYSJ COBRA-like protein 3 OS=Oryza sativa subsp. japonica GN=BC1L4 PE=2 SV=1	gi|593696087|ref|XP_007148542.1| hypothetical protein PHAVU_006G217400g [Phaseolus vulgaris] gi|561021765|gb|ESW20536.1| hypothetical protein PHAVU_006G217400g [Phaseolus vulgaris]
c327630_g1	1.86	31.09	16.68	0.039	1	1367	-	-	virNOG00819;virNOG05810;KOG0017	R	sp|Q9ZT94|POLR2_ARATH Retrovirus-related Pol polyprotein from transposon RE2 OS=Arabidopsis thaliana GN=RE2 PE=4 SV=1	gi|734411770|gb|KHN36156.1| Retrovirus-related Pol polyprotein from transposon TNT 1-94, partial [Glycine soja]
c327711_g1	0	26.05	Inf	0.003	1	1107	GO:0005634	-	virNOG15651;virNOG09414	D	sp|Q10QA2|CCD53_ORYSJ Cyclin-D5-3 OS=Oryza sativa subsp. japonica GN=CYCD5-3 PE=2 SV=1	gi|357482617|ref|XP_003611595.1| carboxy-terminal domain cyclin [Medicago truncatula] gi|355512930|gb|AES94553.1| carboxy-terminal domain cyclin [Medicago truncatula]
c328282_g1	0	10.23	Inf	0.013	1	1692	-	-	virNOG26080	R	-	gi|1012352779|gb|KYP63967.1| hypothetical protein KK1_018554 [Cajanus cajan]
c328471_g1	80.19	221.67	2.76	0.037	1	922	GO:0016787	-	virNOG06424	K	sp|O82491|SPT16_ARATH FACT complex subunit SPT16 OS=Arabidopsis thaliana GN=SPT16 PE=1 SV=1	gi|593692878|ref|XP_007146981.1| hypothetical protein PHAVU_006G0865000g, partial [Phaseolus vulgaris] gi|593692880|ref|XP_007146982.1| hypothetical protein PHAVU_006G0865000g, partial [Phaseolus vulgaris] gi|561020204|gb|ESW18975.1| hypothetical protein PHAVU_006G0865000g, partial [Phaseolus vulgaris] gi|561020205|gb|ESW18976.1| hypothetical protein PHAVU_006G0865000g, partial [Phaseolus vulgari…
c328534_g1	0	12.29	Inf	0.005	1	706	GO:0004674;GO:0005524;GO:0016021;GO:0006468	-	virNOG16111	T	sp|Q9LUL4|SRF7_ARATH Protein STRUBBELIG-RECEPTOR FAMILY 7 OS=Arabidopsis thaliana GN=SRF7 PE=1 SV=1	gi|357453205|ref|XP_003596879.1| receptor kinase TMK1-like protein [Medicago truncatula] gi|87240917|gb|ABD32775.1| Protein kinase [Medicago truncatula] gi|355485927|gb|AES67130.1| receptor kinase TMK1-like protein [Medicago truncatula]
c329968_g1	0.31	11.86	38.55	0.007	1	809	-	-	virNOG09270	R	-	gi|502161951|ref|XP_004512339.1| PREDICTED: alkylated DNA repair protein alkB homolog 8 isoform X1 [Cicer arietinum]
c330111_g1	0	64.46	Inf	0	0	1410	-	-	-	-	-	-
c330161_g1	1.86	20.19	10.85	0.008	1	399	GO:0045490;GO:0045330;GO:0005618;GO:0043086;GO:0004857;GO:0030599;GO:0042545	-	virNOG03564	G	sp|Q94CB1|PME25_ARATH Probable pectinesterase/pectinesterase inhibitor 25 OS=Arabidopsis thaliana GN=PME25 PE=2 SV=1	gi|828310482|ref|XP_012571077.1| PREDICTED: probable pectinesterase/pectinesterase inhibitor 25 [Cicer arietinum]
c330352_g1	0	10.29	Inf	0.007	1	1229	-	-	-	-	-	-
c331195_g1	1.54	36.44	23.68	0.036	1	1118	GO:0004674;GO:0005524;GO:0009506;GO:0016021;GO:0006468;GO:0042742;GO:0005886	-	virNOG05235	T	sp|Q8S9L6|CRK29_ARATH Cysteine-rich receptor-like protein kinase 29 OS=Arabidopsis thaliana GN=CRK29 PE=2 SV=1	gi|955392173|ref|XP_014628064.1| PREDICTED: cysteine-rich receptor-like protein kinase 8 [Glycine max]
c331440_g1	0	7.15	Inf	0.023	1	667	-	-	-	-	-	-
c331810_g1	0	10.18	Inf	0.005	1	1063	GO:0004553;GO:0030246;GO:0005975	-	virNOG00533	G	sp|P32138|SQASE_ECOLI Sulfoquinovosidase OS=Escherichia coli (strain K12) GN=yihQ PE=1 SV=3	gi|734397917|gb|KHN30358.1| Alpha-glucosidase yihQ [Glycine soja]
c331811_g1	8.03	46.92	5.84	0.006	1	1415	GO:0004553;GO:0030246;GO:0005975	-	virNOG00533	G	sp|P32138|SQASE_ECOLI Sulfoquinovosidase OS=Escherichia coli (strain K12) GN=yihQ PE=1 SV=3	gi|356504690|ref|XP_003521128.1| PREDICTED: alpha-glucosidase YihQ-like isoform X1 [Glycine max] gi|947118516|gb|KRH66765.1| hypothetical protein GLYMA_03G127200 [Glycine max]
c331817_g1	0.92	15.58	16.87	0.013	1	1144	GO:0004553;GO:0030246;GO:0005975	-	virNOG00533	G	sp|P32138|SQASE_ECOLI Sulfoquinovosidase OS=Escherichia coli (strain K12) GN=yihQ PE=1 SV=3	gi|356504690|ref|XP_003521128.1| PREDICTED: alpha-glucosidase YihQ-like isoform X1 [Glycine max] gi|947118516|gb|KRH66765.1| hypothetical protein GLYMA_03G127200 [Glycine max]
c332055_g1	1.84	17.36	9.42	0.016	1	857	-	-	-	-	-	-
c332058_g1	3.06	29.21	9.53	0.004	1	594	-	-	-	-	-	-
c332335_g1	30.79	90.9	2.95	0.043	1	2848	GO:0007623;GO:0005982;GO:0019203;GO:0008138;GO:0006470	-	virNOG00639	V	sp|G4LTX4|DSP4_CASSA Phosphoglucan phosphatase DSP4, amyloplastic OS=Castanea sativa GN=DSP4 PE=1 SV=1	gi|965608090|dbj|BAT94581.1| hypothetical protein VIGAN_08119500 [Vigna angularis var. angularis]
c332408_g1	0	19.49	Inf	0.025	1	1558	GO:0016740	-	virNOG09340	M	sp|P14742|GFA1_YEAST Glutamine--fructose-6-phosphate aminotransferase [isomerizing] OS=Saccharomyces cerevisiae (strain ATCC 204508 / S288c) GN=GFA1 PE=1 SV=4	gi|303276100|ref|XP_003057344.1| predicted protein [Micromonas pusilla CCMP1545] gi|226461696|gb|EEH58989.1| predicted protein [Micromonas pusilla CCMP1545]
c332413_g1	0	6.46	Inf	0.033	1	781	GO:0071704	-	virNOG09340;COG0449	M	sp|P53704|GFA1_CANAL Glutamine--fructose-6-phosphate aminotransferase [isomerizing] OS=Candida albicans (strain SC5314 / ATCC MYA-2876) GN=GFA1 PE=1 SV=3	gi|641835038|gb|KDO54020.1| hypothetical protein CISIN_1g0066592mg, partial [Citrus sinensis]
c332618_g1	0	11.51	Inf	0.009	1	418	-	-	-	-	-	-
c332696_g1	297.78	845.65	2.84	0.024	1	5795	-	-	virNOG01449	U	sp|F4IG73|BCHC2_ARATH BEACH domain-containing protein C2 OS=Arabidopsis thaliana GN=BCHC2 PE=1 SV=1	gi|502104808|ref|XP_004492654.1| PREDICTED: uncharacterized protein LOC101505309 [Cicer arietinum]
c332822_g1	0.95	13.6	14.31	0.014	1	1041	GO:0009690;GO:0005886;GO:0005737	-	virNOG20261	S	-	gi|356564115|ref|XP_003550302.1| PREDICTED: uncharacterized protein LOC100794206 [Glycine max] gi|734364265|gb|KHN17166.1| hypothetical protein glysoja_010625 [Glycine soja] gi|947056113|gb|KRH05566.1| hypothetical protein GLYMA_17G234000 [Glycine max]
c333113_g1	0	36.33	Inf	0.012	1	857	-	-	virNOG05911;virNOG00650	ST	sp|C0LGF5|Y1341_ARATH Probable LRR receptor-like serine/threonine-protein kinase At1g34110 OS=Arabidopsis thaliana GN=At1g34110 PE=2 SV=2	gi|502149224|ref|XP_004507442.1| PREDICTED: BTB/POZ domain-containing protein At3g05675-like [Cicer arietinum]
c333212_g1	0	18.43	Inf	0.04	1	484	-	-	-	-	-	-
c333616_g1	6.14	26.54	4.32	0.044	1	1461	-	-	KOG1075;virNOG09124;virNOG34138	R	sp|P0C2F6|RNHX1_ARATH Putative ribonuclease H protein At1g65750 OS=Arabidopsis thaliana GN=At1g65750 PE=3 SV=1	gi|1021535283|ref|XP_016164673.1| PREDICTED: uncharacterized protein LOC107607211 [Arachis ipaensis]
c333685_g1	18.91	73.78	3.9	0.029	1	375	GO:0048046;GO:0004553;GO:0016762;GO:0005618;GO:0006073;GO:0071555	-	virNOG07037;virNOG06281	R	sp|Q38910|XTH23_ARATH Probable xyloglucan endotransglucosylase/hydrolase protein 23 OS=Arabidopsis thaliana GN=XTH23 PE=2 SV=1	gi|763762423|gb|KJB29677.1| hypothetical protein B456_005G113400 [Gossypium raimondii]
c333694_g1	24.97	96.39	3.86	0.012	1	244	-	-	-	-	-	-
c333866_g1	0	6.79	Inf	0.027	1	732	GO:0005524;GO:0009506;GO:0031625;GO:0006468;GO:0030246;GO:0004674;GO:0016021;GO:0048544;GO:0005886;GO:0045087	-	NOG26344;virNOG04742;COG0515	T	sp|O64782|SD129_ARATH G-type lectin S-receptor-like serine/threonine-protein kinase SD1-29 OS=Arabidopsis thaliana GN=SD129 PE=1 SV=1	gi|955360994|ref|XP_014621758.1| PREDICTED: uncharacterized protein LOC100801910 [Glycine max]
c335083_g1	47.22	266.23	5.64	0.001	0.912	764	GO:0005634;GO:0003677;GO:0006355;GO:0003700	-	virNOG18480	K	sp|P16146|PZ02_LUPPO Protein PPLZ02 OS=Lupinus polyphyllus GN=PPLZ02 PE=2 SV=1	gi|356507410|ref|XP_003522460.1| PREDICTED: protein PPLZ02 [Glycine max] gi|734396316|gb|KHN29612.1| Protein PPLZ02 [Glycine soja] gi|947113396|gb|KRH61698.1| hypothetical protein GLYMA_04G062900 [Glycine max]
c335094_g1	7.6	49.34	6.49	0.003	1	537	-	-	-	-	-	-
c335103_g1	1.88	27.97	14.91	0.001	0.812	755	-	-	-	-	-	-
c335617_g1	13.94	54.85	3.94	0.021	1	557	GO:0004372;GO:0006544;GO:0035999;GO:0030170;GO:0006563	-	virNOG01873;COG0112	E	sp|P50433|GLYM_SOLTU Serine hydroxymethyltransferase, mitochondrial OS=Solanum tuberosum PE=2 SV=1	gi|965666186|dbj|BAT81674.1| hypothetical protein VIGAN_03145900 [Vigna angularis var. angularis]
c335986_g1	0	9.49	Inf	0.008	1	518	-	-	-	-	-	-
c336059_g1	0	17.73	Inf	0	0.313	763	-	-	-	-	-	-
c336599_g1	18.91	61.86	3.27	0.039	1	1234	-	-	-	-	-	gi|922343047|ref|XP_013448446.1| hypothetical protein MTR_7g451160 [Medicago truncatula] gi|657377596|gb|KEH22473.1| hypothetical protein MTR_7g451160 [Medicago truncatula]
c337442_g1	13.05	52.23	4	0.046	1	2086	-	-	virNOG05810	R	sp|Q9ZT94|POLR2_ARATH Retrovirus-related Pol polyprotein from transposon RE2 OS=Arabidopsis thaliana GN=RE2 PE=4 SV=1	gi|1012357207|gb|KYP68392.1| Retrovirus-related Pol polyprotein from transposon TNT 1-94, partial [Cajanus cajan]
c337478_g1	0.3	22.22	72.98	0	0.288	693	-	-	-	-	-	-
c337898_g1	64.55	210.45	3.26	0.017	1	1716	GO:0010467;GO:0044271;GO:0034645;GO:0006139;GO:0003676	-	COG2183;virNOG08316	K	sp|A8MS85|SPT61_ARATH Transcription elongation factor SPT6 homolog OS=Arabidopsis thaliana GN=SPT6 PE=1 SV=1	gi|502127604|ref|XP_004499769.1| PREDICTED: transcription elongation factor SPT6-like isoform X1 [Cicer arietinum]
c337950_g1	1.54	24.19	15.73	0.03	1	4110	-	-	virNOG09124	R	sp|O00370|LORF2_HUMAN LINE-1 retrotransposable element ORF2 protein OS=Homo sapiens PE=1 SV=1	gi|332322128|emb|CCA66036.1| hypothetical protein [Beta vulgaris subsp. vulgaris]
c338096_g1	0	14.61	Inf	0.002	1	472	-	-	-	-	-	-
c338097_g1	0	25.53	Inf	0	0.048	608	-	-	-	-	-	-
c339187_g1	0	6.46	Inf	0.033	1	478	GO:0005618;GO:0006952;GO:0005576	-	virNOG25436	R	sp|Q93X17|SNAK2_SOLTU Snakin-2 OS=Solanum tuberosum GN=SN2 PE=1 SV=1	gi|568214339|ref|NP_001275092.1| snakin-2 precursor [Solanum tuberosum] gi|75249332|sp|Q93X17.1|SNAK2_SOLTU RecName: Full=Snakin-2; Flags: Precursor gi|14625945|emb|CAC44012.1| snakin2 [Solanum tuberosum] gi|308535464|gb|ACF74550.2| snakin-2 [Solanum tuberosum] gi|308535465|gb|ACF74551.2| snakin-2 [Solanum tuberosum] gi|308535466|gb|ACF74552.2| snakin-2 [Solanum tuberosum] gi|332715320|gb|AEE9899…
c341690_g1	0	5.78	Inf	0.047	1	866	-	-	-	-	-	gi|326512020|dbj|BAJ95991.1| predicted protein [Hordeum vulgare subsp. vulgare]
c341696_g1	0	52.89	Inf	0.002	1	1130	-	-	-	-	-	gi|326512020|dbj|BAJ95991.1| predicted protein [Hordeum vulgare subsp. vulgare]
c341804_g1	11.75	59.08	5.03	0.007	1	344	-	-	-	-	-	-
c341869_g1	0	8.89	Inf	0.01	1	1422	-	-	NOG06833;virNOG08281	SR	sp|P10978|POLX_TOBAC Retrovirus-related Pol polyprotein from transposon TNT 1-94 OS=Nicotiana tabacum PE=2 SV=1	gi|1012355651|gb|KYP66838.1| Retrovirus-related Pol polyprotein from transposon TNT 1-94 [Cajanus cajan]
c342052_g1	8.07	38.14	4.73	0.018	1	2368	GO:0043531;GO:0007165;GO:0005524;GO:0006952	-	NOG96741	R	sp|Q40392|TMVRN_NICGU TMV resistance protein N OS=Nicotiana glutinosa GN=N PE=1 SV=1	gi|922349416|ref|XP_003620126.2| functional resistance protein, putative [Medicago truncatula] gi|657383143|gb|AES76344.2| functional resistance protein, putative [Medicago truncatula]
c342057_g1	9.94	41.88	4.21	0.023	1	1947	GO:0043531;GO:0007165;GO:0005524;GO:0006952	-	NOG96741	R	sp|Q40392|TMVRN_NICGU TMV resistance protein N OS=Nicotiana glutinosa GN=N PE=1 SV=1	gi|922349416|ref|XP_003620126.2| functional resistance protein, putative [Medicago truncatula] gi|657383143|gb|AES76344.2| functional resistance protein, putative [Medicago truncatula]
c342062_g1	5.91	39.49	6.68	0.005	1	2207	GO:0043531;GO:0007165;GO:0005524;GO:0006952	-	NOG96741	R	sp|Q40392|TMVRN_NICGU TMV resistance protein N OS=Nicotiana glutinosa GN=N PE=1 SV=1	gi|922349416|ref|XP_003620126.2| functional resistance protein, putative [Medicago truncatula] gi|657383143|gb|AES76344.2| functional resistance protein, putative [Medicago truncatula]
c342123_g1	10.63	109.49	10.3	0.001	0.649	560	-	-	-	-	-	-
c342141_g1	16.27	59.4	3.65	0.027	1	940	-	-	virNOG18790	S	sp|Q9SHE9|LBD4_ARATH LOB domain-containing protein 4 OS=Arabidopsis thaliana GN=LBD4 PE=1 SV=1	gi|920711941|gb|KOM53190.1| hypothetical protein LR48_Vigan09g184900 [Vigna angularis]
c342298_g1	0	24.19	Inf	0.002	1	1131	-	-	-	-	sp|Q8TFF3|HAC1_HYPJE Transcriptional activator hac1 OS=Hypocrea jecorina GN=hac1 PE=2 SV=1	-
c342458_g1	32.65	116.48	3.57	0.023	1	341	GO:0009116;GO:0016021;GO:0003824	-	virNOG01737	R	-	gi|388510324|gb|AFK43228.1| unknown [Medicago truncatula]
c342606_g1	0.32	15.69	49.52	0.002	1	639	-	-	-	-	-	-
c342743_g1	0	533.72	Inf	0.027	1	1167	-	-	-	-	-	-
c342744_g1	0	542.46	Inf	0.027	1	1260	-	-	-	-	-	-
c342745_g1	0	165.46	Inf	0.048	1	686	-	-	-	-	-	-
c342749_g1	0	6.48	Inf	0.044	1	641	-	-	-	-	sp|Q10142|AUR1_SCHPO Inositol phosphorylceramide synthase catalytic subunit aur1 OS=Schizosaccharomyces pombe (strain 972 / ATCC 24843) GN=aur1 PE=1 SV=1	-
c343062_g1	0	41.35	Inf	0.033	1	1829	-	-	-	-	-	-
c343087_g1	0	49.33	Inf	0.025	1	1224	-	-	-	-	-	-
c343267_g1	0	5.79	Inf	0.047	1	813	GO:0010468;GO:0016021;GO:0005777	-	virNOG05096	S	-	gi|1012358210|gb|KYP69394.1| hypothetical protein KK1_008584 [Cajanus cajan]
c343703_g1	0.95	10.9	11.47	0.036	1	1000	-	-	-	-	-	-
c344395_g1	111.17	429.98	3.87	0.005	1	2239	GO:0005634;GO:0005737	-	virNOG01304	R	sp|F4IIM1|CSI1_ARATH Protein CELLULOSE SYNTHASE INTERACTIVE 1 OS=Arabidopsis thaliana GN=CSI1 PE=1 SV=1	gi|922330023|ref|XP_003630076.2| cellulose synthase-interactive protein [Medicago truncatula] gi|657375551|gb|AET04552.2| cellulose synthase-interactive protein [Medicago truncatula]
c344688_g1	59.3	204.43	3.45	0.048	1	681	-	-	-	-	-	-
c344698_g1	20.28	65.9	3.25	0.038	1	1650	-	-	virNOG35571;virNOG07565	R	sp|A7PW81|PGIP_VITVI Polygalacturonase inhibitor OS=Vitis vinifera GN=pgip PE=1 SV=1	gi|927819758|gb|ALE30271.1| polygalacturonase inhibiting protein 5, partial [Medicago sativa subsp. x varia]
c344943_g1	5.2	24.84	4.78	0.037	1	1785	-	-	virNOG05172	S	-	gi|571566927|ref|XP_003555288.2| PREDICTED: uncharacterized protein LOC100814684 [Glycine max] gi|947041361|gb|KRG91085.1| hypothetical protein GLYMA_20G132200 [Glycine max] gi|947041362|gb|KRG91086.1| hypothetical protein GLYMA_20G132200 [Glycine max]
c345359_g1	2.2	15.05	6.85	0.04	1	506	GO:0016301;GO:0005488	-	virNOG02646	T	-	gi|502124172|ref|XP_004498416.1| PREDICTED: probable receptor-like protein kinase At5g39020 [Cicer arietinum]
c345599_g1	0	7.84	Inf	0.016	1	480	-	-	-	-	-	-
c345895_g1	0.31	24.98	81.17	0.006	1	1481	-	-	-	-	-	-
c346056_g1	0	6.78	Inf	0.027	1	1063	-	-	-	-	sp|Q06466|TDA6_YEAST Putative vacuolar protein sorting-associated protein TDA6 OS=Saccharomyces cerevisiae (strain ATCC 204508 / S288c) GN=TDA6 PE=2 SV=1	-
c346167_g1	0	22.8	Inf	0	0.091	1174	GO:0006810;GO:0016021;GO:0005215	-	virNOG24576	P	sp|Q50568|FDHC_METTF Probable formate transporter OS=Methanothermobacter thermautotrophicus GN=fdhC PE=3 SV=1	gi|545354012|ref|XP_005642841.1| Formate/nitrite transporter, partial [Coccomyxa subellipsoidea C-169] gi|384244799|gb|EIE18297.1| Formate/nitrite transporter, partial [Coccomyxa subellipsoidea C-169]
c346282_g1	0	6.13	Inf	0.039	1	1016	-	-	-	-	-	-
c346291_g1	0	6.79	Inf	0.027	1	1448	GO:0008152;GO:0016747	K07513	virNOG07912	I	sp|Q56WD9|THIK2_ARATH 3-ketoacyl-CoA thiolase 2, peroxisomal OS=Arabidopsis thaliana GN=PED1 PE=1 SV=2	gi|460404718|ref|XP_004247828.1| PREDICTED: 3-ketoacyl-CoA thiolase 2, peroxisomal [Solanum lycopersicum] gi|970053377|ref|XP_015088327.1| PREDICTED: 3-ketoacyl-CoA thiolase 2, peroxisomal [Solanum pennellii]
c346295_g1	0	13.32	Inf	0.001	0.866	1364	-	-	virNOG07515	J	sp|P26641|EF1G_HUMAN Elongation factor 1-gamma OS=Homo sapiens GN=EEF1G PE=1 SV=3	gi|743758797|ref|XP_010928857.1| PREDICTED: elongation factor 1-gamma 2 [Elaeis guineensis]
c346431_g1	0	17.46	Inf	0.045	1	1187	-	-	-	-	-	-
c346432_g1	0	19.85	Inf	0.036	1	1267	-	-	-	-	-	-
c346536_g1	0	6.46	Inf	0.033	1	690	-	-	virNOG07389	T	sp|Q9UBV8|PEF1_HUMAN Peflin OS=Homo sapiens GN=PEF1 PE=1 SV=1	gi|159470453|ref|XP_001693374.1| predicted protein [Chlamydomonas reinhardtii] gi|158277632|gb|EDP03400.1| predicted protein [Chlamydomonas reinhardtii]
c347088_g1	13.37	52.42	3.92	0.022	1	903	-	-	COG2801;NOG81909;KOG0017	SRL	-	gi|922325017|ref|XP_013441901.1| hypothetical protein MTR_0433s0050 [Medicago truncatula] gi|657369514|gb|KEH15926.1| hypothetical protein MTR_0433s0050 [Medicago truncatula]
c347917_g1	3.45	58.47	16.95	0.044	1	632	-	-	-	-	-	-
c347931_g1	0.3	8.85	29.06	0.026	1	548	GO:0005634;GO:0003677;GO:0000160;GO:0006355;GO:0003700	-	virNOG05307	K	sp|B8AEH1|ORR23_ORYSI Two-component response regulator ORR23 OS=Oryza sativa subsp. indica GN=RR23 PE=3 SV=1	gi|357466055|ref|XP_003603312.1| two-component response regulator ARR12-like protein [Medicago truncatula] gi|355492360|gb|AES73563.1| two-component response regulator ARR12-like protein [Medicago truncatula]
c347964_g1	3.74	27.57	7.36	0.009	1	599	GO:0016705;GO:0020037;GO:0005506;GO:0016021;GO:0004497;GO:0055114	-	NOG172170;COG2124;virNOG10453;virNOG01377	SQ	sp|Q6WNQ8|C81E8_MEDTR Cytochrome P450 81E8 OS=Medicago truncatula GN=CYP81E8 PE=2 SV=1	gi|1012367222|gb|KYP78403.1| Isoflavone 2&apos;-hydroxylase, partial [Cajanus cajan]
c347965_g1	0	10.16	Inf	0.016	1	1154	-	-	-	-	-	-
c348078_g1	0	12.96	Inf	0.031	1	1672	-	-	-	-	-	-
c348081_g1	0	6.49	Inf	0.035	1	664	-	-	NOG98903	S	sp|P40100|PUG1_YEAST Protoporphyrin uptake protein 1 OS=Saccharomyces cerevisiae (strain ATCC 204508 / S288c) GN=PUG1 PE=1 SV=1	gi|302852228|ref|XP_002957635.1| hypothetical protein VOLCADRAFT_33026 [Volvox carteri f. nagariensis] gi|300257047|gb|EFJ41301.1| hypothetical protein VOLCADRAFT_33026, partial [Volvox carteri f. nagariensis]
c348269_g1	0	10.15	Inf	0.012	1	1065	GO:0005488	-	virNOG08418	TD	sp|P51876|GNAI_PLATR Guanine nucleotide-binding protein G(i) subunit alpha OS=Planorbella trivolvis PE=2 SV=2	gi|326501236|dbj|BAJ98849.1| predicted protein [Hordeum vulgare subsp. vulgare]
c348361_g1	2.18	14.35	6.59	0.048	1	562	-	-	-	-	-	-
c348391_g1	0.32	9.21	29.06	0.033	1	381	-	-	COG2036	B	-	gi|734321940|gb|KHN04350.1| hypothetical protein glysoja_030944 [Glycine soja]
c348427_g1	0	6.43	Inf	0.033	1	1272	-	-	-	-	-	-
c348692_g1	0	23.99	Inf	0.012	1	518	-	-	-	-	-	-
c349266_g1	8.44	112.28	13.31	0	0.045	1884	GO:0016709;GO:0020037;GO:0005506;GO:0044550;GO:0016021;GO:0055114	K17961	virNOG09201	Q	sp|Q9LSF8|C82G1_ARATH Cytochrome P450 82G1 OS=Arabidopsis thaliana GN=CYP82G1 PE=1 SV=1	gi|828328155|ref|XP_012574007.1| PREDICTED: cytochrome P450 82G1 [Cicer arietinum]
c349479_g1	0.93	11.22	12.03	0.032	1	515	-	-	virNOG05073	R	-	gi|502167257|ref|XP_004514092.1| PREDICTED: O-glucosyltransferase rumi homolog [Cicer arietinum]
c349628_g1	0	14.32	Inf	0.001	0.695	1228	-	-	-	-	-	-
c349771_g1	0	10.94	Inf	0.036	1	844	-	-	-	-	-	-
c349889_g1	1.23	36.03	29.35	0	0.127	767	-	-	-	-	-	gi|357468211|ref|XP_003604390.1| hsp20/alpha crystallin family protein [Medicago truncatula] gi|355505445|gb|AES86587.1| hsp20/alpha crystallin family protein [Medicago truncatula]
c349891_g1	0	24.5	Inf	0	0.06	795	-	-	-	-	-	gi|357468211|ref|XP_003604390.1| hsp20/alpha crystallin family protein [Medicago truncatula] gi|355505445|gb|AES86587.1| hsp20/alpha crystallin family protein [Medicago truncatula]
c349892_g1	1.85	30.22	16.38	0.001	0.626	828	-	-	-	-	-	gi|357468211|ref|XP_003604390.1| hsp20/alpha crystallin family protein [Medicago truncatula] gi|355505445|gb|AES86587.1| hsp20/alpha crystallin family protein [Medicago truncatula]
c349965_g1	24.06	113.48	4.72	0.038	1	1719	-	-	-	-	-	-
c349970_g1	25.63	98.38	3.84	0.04	1	1837	-	-	-	-	-	-
c349972_g1	18.14	58.06	3.2	0.043	1	1561	-	-	-	-	-	-
c350155_g1	89.53	295.41	3.3	0.015	1	1482	GO:0009505;GO:0009506;GO:0016788	-	virNOG11586	I	sp|Q9LY84|GDL76_ARATH GDSL esterase/lipase At5g14450 OS=Arabidopsis thaliana GN=At5g14450 PE=2 SV=1	gi|922342300|ref|XP_013448075.1| GDSL-like lipase/acylhydrolase [Medicago truncatula] gi|657377197|gb|KEH22102.1| GDSL-like lipase/acylhydrolase [Medicago truncatula]
c350166_g1	58.1	181.6	3.13	0.023	1	1711	GO:0009505;GO:0009506;GO:0016788	-	virNOG11586	I	sp|Q9LY84|GDL76_ARATH GDSL esterase/lipase At5g14450 OS=Arabidopsis thaliana GN=At5g14450 PE=2 SV=1	gi|922342300|ref|XP_013448075.1| GDSL-like lipase/acylhydrolase [Medicago truncatula] gi|657377197|gb|KEH22102.1| GDSL-like lipase/acylhydrolase [Medicago truncatula]
c350286_g1	35.66	103.72	2.91	0.044	1	1271	GO:0009409;GO:0047216;GO:0006012	K18819	virNOG00448	G	sp|O22893|GOLS1_ARATH Galactinol synthase 1 OS=Arabidopsis thaliana GN=GOLS1 PE=1 SV=1	gi|357511433|ref|XP_003626005.1| galactinol synthase [Medicago truncatula] gi|355501020|gb|AES82223.1| galactinol synthase [Medicago truncatula]
c350292_g1	32.81	104.34	3.18	0.03	1	965	GO:0009409;GO:0047216;GO:0006012	-	virNOG00448	G	sp|O22893|GOLS1_ARATH Galactinol synthase 1 OS=Arabidopsis thaliana GN=GOLS1 PE=1 SV=1	gi|357511433|ref|XP_003626005.1| galactinol synthase [Medicago truncatula] gi|355501020|gb|AES82223.1| galactinol synthase [Medicago truncatula]
c350294_g1	13.6	54.59	4.01	0.02	1	1114	-	-	virNOG03883	O	-	gi|951009912|ref|XP_014509413.1| PREDICTED: subtilisin-like protease SBT1.7 [Vigna radiata var. radiata]
c350376_g1	1.88	27.12	14.43	0.003	1	2070	-	-	COG2801;virNOG15679;virNOG27333	RL	-	gi|734306848|gb|KHM98968.1| hypothetical protein glysoja_048907, partial [Glycine soja]
c350700_g1	0	8.54	Inf	0.011	1	914	-	-	-	-	-	-
c350987_g1	1.58	19.85	12.53	0.006	1	489	-	-	-	-	-	-
c351098_g1	4.87	128.04	26.29	0.011	1	2097	-	-	virNOG26080;COG2801;virNOG15679	RL	sp|P0CT43|TF28_SCHPO Transposon Tf2-8 polyprotein OS=Schizosaccharomyces pombe (strain 972 / ATCC 24843) GN=Tf2-8 PE=3 SV=1	gi|955382949|ref|XP_014625934.1| PREDICTED: uncharacterized protein LOC100791787 [Glycine max]
c351612_g1	0	5.81	Inf	0.047	1	1000	-	-	-	-	-	-
c351613_g1	35.2	149.64	4.25	0.005	1	754	GO:0006541;GO:0006508;GO:0016021;GO:0008242	K01307	KOG1559;virNOG04829	H	sp|O65355|GGH2_ARATH Gamma-glutamyl hydrolase 2 OS=Arabidopsis thaliana GN=GGH2 PE=1 SV=2	gi|357452059|ref|XP_003596306.1| gamma-glutamylhydrolase [Medicago truncatula] gi|355485354|gb|AES66557.1| gamma-glutamylhydrolase [Medicago truncatula]
c351694_g1	0	5.79	Inf	0.047	1	499	-	-	-	-	-	-
c351936_g1	2.5	17.11	6.86	0.031	1	607	-	-	virNOG07582	T	-	gi|565356742|ref|XP_006345222.1| PREDICTED: TBC1 domain family member 17-like [Solanum tuberosum]
c351986_g1	1.55	14.26	9.21	0.027	1	1025	-	-	-	-	-	-
c352127_g1	0	6.17	Inf	0.039	1	550	-	-	-	-	-	-
c352586_g1	0	12.98	Inf	0.001	0.935	470	-	-	virNOG36687	S	-	gi|965674236|dbj|BAU03538.1| hypothetical protein VIGAN_UM125500, partial [Vigna angularis var. angularis] gi|965675995|dbj|BAU03669.1| hypothetical protein VIGAN_UM154600, partial [Vigna angularis var. angularis]
c352752_g1	0	8.47	Inf	0.012	1	932	GO:0009605;GO:0044424;GO:0007165;GO:0006950;GO:0009725;GO:0048364;GO:0071310	-	virNOG04773;NOG04202	T	sp|P36408|GBB_DICDI Guanine nucleotide-binding protein subunit beta OS=Dictyostelium discoideum GN=gpbA PE=1 SV=1	gi|326496380|dbj|BAJ94652.1| predicted protein [Hordeum vulgare subsp. vulgare]
c353429_g1	0	10.87	Inf	0.004	1	494	GO:0005840;GO:0006412;GO:0003735	-	virNOG00811	J	sp|Q9LUQ6|RL192_ARATH 60S ribosomal protein L19-2 OS=Arabidopsis thaliana GN=RPL19B PE=2 SV=1	gi|1035955550|gb|OAY77324.1| 60S ribosomal protein L19-2 [Ananas comosus]
c353526_g1	1.27	12.21	9.63	0.035	1	590	GO:0051603;GO:0004185;GO:0016021	-	virNOG06917	O	sp|Q84W27|SCP43_ARATH Serine carboxypeptidase-like 43 OS=Arabidopsis thaliana GN=SCPL43 PE=2 SV=1	gi|502171988|ref|XP_004515138.1| PREDICTED: serine carboxypeptidase-like 42 [Cicer arietinum]
c353752_g1	0	8.46	Inf	0.023	1	1361	-	-	-	-	-	-
c353764_g1	4.65	23.62	5.08	0.034	1	905	-	-	-	-	-	-
c353933_g1	5.31	23.19	4.37	0.05	1	761	GO:0005524;GO:0004672;GO:0016021;GO:0006468	-	virNOG10541	T	sp|C0LGG9|Y5344_ARATH Probable LRR receptor-like serine/threonine-protein kinase At1g53440 OS=Arabidopsis thaliana GN=At1g53440 PE=2 SV=2	gi|147867400|emb|CAN81177.1| hypothetical protein VITISV_011951 [Vitis vinifera]
c353934_g1	13.45	45.91	3.41	0.042	1	786	GO:0005524;GO:0004672;GO:0016021;GO:0006468	-	virNOG10541	T	sp|C0LGE0|Y1765_ARATH Probable LRR receptor-like serine/threonine-protein kinase At1g07650 OS=Arabidopsis thaliana GN=At1g07650 PE=1 SV=1	gi|1012201013|ref|XP_015973187.1| PREDICTED: probable LRR receptor-like serine/threonine-protein kinase At1g07650 [Arachis duranensis]
c353939_g1	2.8	18.79	6.7	0.03	1	823	GO:0004674;GO:0005524;GO:0016021;GO:0006468	-	virNOG10541	T	sp|C0LGG9|Y5344_ARATH Probable LRR receptor-like serine/threonine-protein kinase At1g53440 OS=Arabidopsis thaliana GN=At1g53440 PE=2 SV=2	gi|147867400|emb|CAN81177.1| hypothetical protein VITISV_011951 [Vitis vinifera]
c354393_g1	0.63	14.01	22.11	0.007	1	425	-	-	-	-	-	-
c354601_g1	6.19	79.16	12.78	0	0.11	1003	-	-	-	-	-	-
c354715_g1	0.32	13.02	41.1	0.015	1	2117	-	-	virNOG10663;virNOG14860;virNOG08281	R	sp|P10978|POLX_TOBAC Retrovirus-related Pol polyprotein from transposon TNT 1-94 OS=Nicotiana tabacum PE=2 SV=1	gi|147859212|emb|CAN81839.1| hypothetical protein VITISV_033739 [Vitis vinifera]
c354973_g1	0	7.15	Inf	0.023	1	856	GO:0016787	-	virNOG00523;virNOG15637	G	sp|C5P230|CHI1_COCP7 Endochitinase 1 OS=Coccidioides posadasii (strain C735) GN=CTS1 PE=3 SV=1	gi|255565057|ref|XP_002523521.1| PREDICTED: acidic mammalian chitinase [Ricinus communis] gi|223537228|gb|EEF38860.1| chitinase, putative [Ricinus communis]
c355001_g1	0.63	10.28	16.22	0.028	1	760	GO:0046872	-	virNOG19326	R	-	gi|947040267|gb|KRG89991.1| hypothetical protein GLYMA_20G059900, partial [Glycine max]
c355043_g1	2.48	21.4	8.64	0.011	1	1281	GO:0005634;GO:0001228;GO:0030154;GO:0006351;GO:0001085;GO:0005667;GO:0000977;GO:0003682	-	virNOG22322;virNOG00667	K	sp|Q9SZI6|GAT22_ARATH Putative GATA transcription factor 22 OS=Arabidopsis thaliana GN=GATA22 PE=3 SV=1	gi|356556282|ref|XP_003546455.1| PREDICTED: putative GATA transcription factor 22 [Glycine max] gi|734385210|gb|KHN24612.1| Putative GATA transcription factor 22 [Glycine soja] gi|947063121|gb|KRH12382.1| hypothetical protein GLYMA_15G169300 [Glycine max]
c355095_g1	3.08	30.07	9.75	0.021	1	1138	-	-	virNOG04341	S	-	gi|571557194|ref|XP_006604374.1| PREDICTED: uncharacterized protein LOC100804499 isoform X1 [Glycine max] gi|571557199|ref|XP_006604375.1| PREDICTED: uncharacterized protein LOC100804499 isoform X1 [Glycine max] gi|571557202|ref|XP_006604376.1| PREDICTED: uncharacterized protein LOC100804499 isoform X1 [Glycine max] gi|571557207|ref|XP_006604377.1| PREDICTED: uncharacterized protein LOC100804499 …
c355096_g1	3.48	19.45	5.6	0.049	1	1006	-	-	virNOG04341	S	-	gi|571557194|ref|XP_006604374.1| PREDICTED: uncharacterized protein LOC100804499 isoform X1 [Glycine max] gi|571557199|ref|XP_006604375.1| PREDICTED: uncharacterized protein LOC100804499 isoform X1 [Glycine max] gi|571557202|ref|XP_006604376.1| PREDICTED: uncharacterized protein LOC100804499 isoform X1 [Glycine max] gi|571557207|ref|XP_006604377.1| PREDICTED: uncharacterized protein LOC100804499 …
c355099_g1	0	11.24	Inf	0.007	1	941	-	-	-	-	sp|P41437|IAP3_NPVOP E3 ubiquitin-protein ligase IAP-3 OS=Orgyia pseudotsugata multicapsid polyhedrosis virus GN=IAP3 PE=1 SV=1	-
c355165_g1	0	10.52	Inf	0.006	1	703	-	-	-	-	-	-
c355178_g1	0	6.78	Inf	0.027	1	1463	-	-	virNOG08600;virNOG05777	Q	sp|P17549|CP53_ASPNG Benzoate 4-monooxygenase OS=Aspergillus niger GN=bphA PE=1 SV=1	gi|565369918|ref|XP_006351579.1| PREDICTED: cytochrome P450 711A1 [Solanum tuberosum]
c355391_g1	0	44.74	Inf	0.005	1	931	-	-	-	-	-	-
c355997_g1	1.84	21.75	11.84	0.008	1	583	-	-	-	-	-	-
c356000_g1	0	12.66	Inf	0.003	1	1820	-	-	COG2801;virNOG15679	RL	sp|P0CT43|TF28_SCHPO Transposon Tf2-8 polyprotein OS=Schizosaccharomyces pombe (strain 972 / ATCC 24843) GN=Tf2-8 PE=3 SV=1	gi|27764548|gb|AAO23078.1| polyprotein [Glycine max]
c356165_g1	0.3	12.67	41.62	0.006	1	1496	-	-	-	-	-	-
c356299_g1	0	8.87	Inf	0.01	1	1584	-	-	NOG06833;virNOG10663;KOG0017	SR	sp|P10978|POLX_TOBAC Retrovirus-related Pol polyprotein from transposon TNT 1-94 OS=Nicotiana tabacum PE=2 SV=1	gi|1012355651|gb|KYP66838.1| Retrovirus-related Pol polyprotein from transposon TNT 1-94 [Cajanus cajan]
c356825_g1	71.65	199.12	2.78	0.037	1	846	GO:0016021	-	virNOG14179	S	-	gi|502161928|ref|XP_004512332.1| PREDICTED: uncharacterized protein LOC101491510 [Cicer arietinum]
c356918_g1	0	31.59	Inf	0.001	0.77	1322	-	-	-	-	-	-
c357676_g1	0	21.43	Inf	0.002	1	1361	-	-	virNOG00075;COG3158	PG	sp|A4FV08|GNPI1_BOVIN Glucosamine-6-phosphate isomerase 1 OS=Bos taurus GN=GNPDA1 PE=2 SV=1	gi|694451144|ref|XP_009350812.1| PREDICTED: putative N-acetylglucosamine-6-phosphate deacetylase [Pyrus x bretschneideri]
c357748_g1	0	10.52	Inf	0.008	1	1145	GO:0005215;GO:0044765	-	virNOG11056;virNOG11215;virNOG06175;virNOG04540	R	sp|P0CE00|MPH3_YEAST Alpha-glucosides permease MPH3 OS=Saccharomyces cerevisiae (strain ATCC 204508 / S288c) GN=MPH3 PE=1 SV=1	gi|326531234|dbj|BAK04968.1| predicted protein [Hordeum vulgare subsp. vulgare]
c357862_g1	0	23.21	Inf	0	0.085	1714	GO:0000287;GO:0004634;GO:0006096;GO:0000015	-	virNOG06901	G	sp|P06733|ENOA_HUMAN Alpha-enolase OS=Homo sapiens GN=ENO1 PE=1 SV=2	gi|727467767|ref|XP_010515776.1| PREDICTED: bifunctional enolase 2/transcriptional activator-like [Camelina sativa]
c357940_g1	0	7.14	Inf	0.023	1	2224	-	-	-	-	sp|E9EPV1|MBZ11_METRA BZIP-type transcription factor MBZ1 OS=Metarhizium robertsii (strain ARSEF 23 / ATCC MYA-3075) GN=MBZ1 PE=2 SV=2	-
c358280_g1	0	31.2	Inf	0.002	1	1387	-	-	-	-	-	-
c358283_g1	0	26.42	Inf	0.004	1	937	-	-	-	-	-	-
c358639_g1	0.62	14.4	23.39	0.039	1	1337	-	-	-	-	-	-
c358799_g1	0	22.54	Inf	0	0.096	2295	GO:0016020;GO:0055085;GO:0005215	-	virNOG12073	P	sp|F4KD71|DUR3_ARATH Urea-proton symporter DUR3 OS=Arabidopsis thaliana GN=DUR3 PE=1 SV=1	gi|612400442|ref|XP_007515740.1| predicted protein [Bathycoccus prasinos] gi|412994108|emb|CCO14619.1| predicted protein [Bathycoccus prasinos]
c359167_g1	15.49	64.75	4.18	0.014	1	852	-	-	virNOG02760	I	-	gi|593796938|ref|XP_007161507.1| hypothetical protein PHAVU_001G075000g [Phaseolus vulgaris] gi|561034971|gb|ESW33501.1| hypothetical protein PHAVU_001G075000g [Phaseolus vulgaris]
c359394_g1	0	8.49	Inf	0.012	1	1159	-	-	-	-	sp|M2SQ20|VEA_COCH5 Developmental and secondary metabolism regulator VEL1 OS=Cochliobolus heterostrophus (strain C5 / ATCC 48332 / race O) GN=VEL1 PE=3 SV=1	-
c359623_g1	0	239.79	Inf	0.04	1	1766	-	-	virNOG02559;NOG06358	I	sp|P25358|ELO2_YEAST Elongation of fatty acids protein 2 OS=Saccharomyces cerevisiae (strain ATCC 204508 / S288c) GN=ELO2 PE=1 SV=1	gi|698485618|ref|XP_009789583.1| PREDICTED: putative elongation of fatty acids protein DDB_G0272012 [Nicotiana sylvestris] gi|1025322661|ref|XP_016504241.1| PREDICTED: putative elongation of fatty acids protein DDB_G0272012 [Nicotiana tabacum]
c360555_g1	0	8.55	Inf	0.011	1	985	-	-	-	-	-	-
c360686_g1	0	5.8	Inf	0.047	1	580	GO:0030686;GO:0003729;GO:0006364;GO:0000028;GO:0032040;GO:0006412;GO:0003735;GO:0009536;GO:0022627;GO:0019843	-	virNOG05041	J	sp|P62083|RS7_RAT 40S ribosomal protein S7 OS=Rattus norvegicus GN=Rps7 PE=1 SV=1	gi|168062985|ref|XP_001783456.1| predicted protein [Physcomitrella patens] gi|162665049|gb|EDQ51747.1| predicted protein [Physcomitrella patens]
c363813_g1	0.3	9.87	32.43	0.019	1	760	-	-	-	-	-	-
c363853_g1	0	6.13	Inf	0.039	1	610	-	-	-	-	-	-
c364507_g1	0	67.62	Inf	0	0.339	1752	GO:0046395;GO:0019439;GO:0009072;GO:1901361;GO:1901605	-	virNOG02362	E	sp|Q54QI4|HGD_DICDI Homogentisate 1,2-dioxygenase OS=Dictyostelium discoideum GN=hgd PE=2 SV=1	gi|697176514|ref|XP_009597213.1| PREDICTED: homogentisate 1,2-dioxygenase [Nicotiana tomentosiformis]
c364704_g1	0	21.34	Inf	0.003	1	973	GO:0016787	-	virNOG09238	O	sp|Q9FMH8|RD21B_ARATH Probable cysteine protease RD21B OS=Arabidopsis thaliana GN=RD21B PE=1 SV=1	gi|260516654|gb|ACX43954.1| cysteine protease 1 [Brachiaria hybrid cultivar] gi|260516656|gb|ACX43955.1| cysteine protease 1 [Brachiaria hybrid cultivar] gi|260516658|gb|ACX43956.1| cysteine protease 1 [Brachiaria hybrid cultivar] gi|260516660|gb|ACX43957.1| cysteine protease 1 [Brachiaria hybrid cultivar] gi|260516662|gb|ACX43958.1| cysteine protease 2 [Brachiaria hybrid cultivar] gi|260516664|g…
c364711_g1	0	8.79	Inf	0.025	1	749	GO:0016787;GO:0010260;GO:0009746;GO:0099402;GO:0009725;GO:0048367;GO:0000323	-	virNOG04274;COG4870;virNOG00157;virNOG10433	O	sp|P04988|CYSP1_DICDI Cysteine proteinase 1 OS=Dictyostelium discoideum GN=cprA PE=2 SV=2	gi|255586666|ref|XP_002533962.1| PREDICTED: cysteine proteinase RD21a [Ricinus communis] gi|223526059|gb|EEF28418.1| cysteine protease, putative [Ricinus communis]
c364942_g1	0	277.79	Inf	0.037	1	1181	-	-	-	-	-	-
c365092_g1	0	10.92	Inf	0.015	1	682	-	-	-	-	-	-
c365591_g1	0	8.2	Inf	0.014	1	812	-	-	-	-	-	-
c365625_g1	0	6.17	Inf	0.039	1	1022	GO:0005634;GO:0006355;GO:0046982;GO:0000060;GO:0005737;GO:0048438;GO:0048510;GO:0010077;GO:0043565;GO:0003700	-	virNOG04887;virNOG34195;COG5068	K	sp|Q9FVC1|SVP_ARATH MADS-box protein SVP OS=Arabidopsis thaliana GN=SVP PE=1 SV=1	gi|922356670|ref|XP_003615289.2| MADS-box transcription factor [Medicago truncatula] gi|657385196|gb|AES98247.2| MADS-box transcription factor [Medicago truncatula]
c365648_g1	10.44	51.11	4.9	0.01	1	1094	GO:0032440;GO:0005615;GO:0051603;GO:0004197;GO:0016021;GO:0005764;GO:0055114	-	COG4870	O	sp|A2XQE8|SAG39_ORYSI Senescence-specific cysteine protease SAG39 OS=Oryza sativa subsp. indica GN=OsI_14861 PE=3 SV=1	gi|502143777|ref|XP_004505461.1| PREDICTED: senescence-specific cysteine protease SAG39-like [Cicer arietinum]
c365856_g1	13.54	54.12	4	0.021	1	837	-	-	virNOG37781;virNOG37264	R	-	gi|734321942|gb|KHN04352.1| hypothetical protein glysoja_030946, partial [Glycine soja]
c366495_g1	5.61	24.18	4.31	0.049	1	1441	GO:0007165	-	-	-	sp|Q40392|TMVRN_NICGU TMV resistance protein N OS=Nicotiana glutinosa GN=N PE=1 SV=1	gi|357486481|ref|XP_003613528.1| disease resistance protein (TIR-NBS-LRR class) [Medicago truncatula] gi|355514863|gb|AES96486.1| disease resistance protein (TIR-NBS-LRR class) [Medicago truncatula]
c366501_g1	36.29	163.47	4.51	0.004	1	276	GO:0005737	-	virNOG06759	O	sp|P0CG63|UBI4P_YEAST Polyubiquitin OS=Saccharomyces cerevisiae (strain ATCC 204508 / S288c) GN=UBI4 PE=1 SV=1	gi|763795489|gb|KJB62485.1| hypothetical protein B456_009G418900 [Gossypium raimondii]
c366905_g1	2.82	17.73	6.3	0.041	1	570	-	-	-	-	-	gi|502118256|ref|XP_004496177.1| PREDICTED: OTU domain-containing protein At3g57810-like [Cicer arietinum]
c367097_g1	0	12.52	Inf	0.014	1	1144	-	-	virNOG01603	T	sp|Q9H0X9|OSBL5_HUMAN Oxysterol-binding protein-related protein 5 OS=Homo sapiens GN=OSBPL5 PE=1 SV=1	gi|902176634|gb|KNA08805.1| hypothetical protein SOVF_159400, partial [Spinacia oleracea]
c367208_g1	241	1046.18	4.34	0.012	1	719	GO:0005509	-	virNOG22141	ZD	sp|Q9LSQ6|PBP1_ARATH Calcium-binding protein PBP1 OS=Arabidopsis thaliana GN=PBP1 PE=1 SV=1	gi|922386886|ref|XP_003597062.2| calcium-binding EF-hand protein [Medicago truncatula] gi|657399630|gb|AES67313.2| calcium-binding EF-hand protein [Medicago truncatula]
c367798_g1	0	14.19	Inf	0.036	1	1007	-	-	-	-	sp|Q2UPB6|ACLN_ASPOR Aspirochlorine biosynthesis protein N OS=Aspergillus oryzae (strain ATCC 42149 / RIB 40) GN=aclN PE=4 SV=1	gi|971512496|dbj|GAQ85715.1| hypothetical protein KFL_002500130 [Klebsormidium flaccidum]
c367813_g1	0	5.77	Inf	0.047	1	844	-	-	-	-	-	-
c367860_g1	0	24.52	Inf	0	0.06	1496	-	-	COG0205;virNOG04534;virNOG02541	G	sp|G4STG9|PFP_META2 Pyrophosphate--fructose 6-phosphate 1-phosphotransferase OS=Methylomicrobium alcaliphilum (strain DSM 19304 / NCIMB 14124 / VKM B-2133 / 20Z) GN=pfp PE=1 SV=1	gi|10176767|dbj|BAB09881.1| pyrophosphate-dependent phosphofructo-1-kinase-like protein [Arabidopsis thaliana]
c367954_g1	0	15.38	Inf	0.021	1	1260	-	-	NOG71381;virNOG04241	SR	sp|D4AK17|PLCX1_ARTBC PI-PLC X domain-containing protein 1 OS=Arthroderma benhamiae (strain ATCC MYA-4681 / CBS 112371) GN=ARB_04618 PE=1 SV=1	gi|1021477177|ref|XP_016174339.1| PREDICTED: PI-PLC X domain-containing protein At5g67130-like [Arachis ipaensis]
c368441_g1	42.4	232.57	5.49	0.042	1	649	GO:0006508;GO:0030163;GO:0004190	-	virNOG07141;KOG1339	O	sp|Q9LZL3|PCS1L_ARATH Aspartic proteinase PCS1 OS=Arabidopsis thaliana GN=PCS1 PE=2 SV=1	gi|828316192|ref|XP_004503192.2| PREDICTED: aspartic proteinase PCS1 [Cicer arietinum]
c368490_g1	0	44.71	Inf	0.003	1	2104	GO:0016787	-	virNOG08798	G	sp|E9DFH0|HEX1_COCPS Beta-hexosaminidase 1 OS=Coccidioides posadasii (strain RMSCC 757 / Silveira) GN=HEX1 PE=1 SV=1	gi|302805085|ref|XP_002984294.1| hypothetical protein SELMODRAFT_423424 [Selaginella moellendorffii] gi|300148143|gb|EFJ14804.1| hypothetical protein SELMODRAFT_423424 [Selaginella moellendorffii]
c368558_g1	0	12.26	Inf	0.005	1	1400	-	-	-	-	-	-
c368564_g1	0	9.19	Inf	0.009	1	478	-	-	-	-	-	-
c368794_g1	0	30.03	Inf	0	0.017	2051	-	-	virNOG27084	S	sp|Q07307|UAPA_EMENI Uric acid-xanthine permease OS=Emericella nidulans (strain FGSC A4 / ATCC 38163 / CBS 112.46 / NRRL 194 / M139) GN=uapA PE=1 SV=3	gi|612394473|ref|XP_007512756.1| purine permease [Bathycoccus prasinos] gi|412986156|emb|CCO17356.1| purine permease [Bathycoccus prasinos]
c369197_g1	5.02	28.3	5.63	0.017	1	559	GO:0005840;GO:0004326;GO:0046901;GO:0048208;GO:0006412;GO:0003735;GO:0000139	-	virNOG07711	K	sp|Q9FGK9|MAG5_ARATH Protein transport protein SEC16A homolog OS=Arabidopsis thaliana GN=MAG5 PE=1 SV=1	gi|734424469|gb|KHN42697.1| Protein transport protein Sec16B [Glycine soja]
c369349_g1	1.22	15.35	12.6	0.013	1	965	-	-	NOG111819;virNOG24930	SR	-	gi|253760977|ref|XP_002489033.1| hypothetical protein SORBIDRAFT_0351s002020, partial [Sorghum bicolor] gi|241947330|gb|EES20475.1| hypothetical protein SORBIDRAFT_0351s002020, partial [Sorghum bicolor]
c369442_g1	30.89	129.63	4.2	0.034	1	681	-	-	virNOG24138	O	sp|D5K211|RTM2A_ARATH Inactive protein RESTRICTED TEV MOVEMENT 2 OS=Arabidopsis thaliana GN=RTM2 PE=3 SV=1	gi|357493541|ref|XP_003617059.1| hsp20/alpha crystallin family protein [Medicago truncatula] gi|355518394|gb|AET00018.1| hsp20/alpha crystallin family protein [Medicago truncatula]
c369630_g1	0	19.76	Inf	0.003	1	1631	-	-	-	-	sp|Q9Y7X6|ISH1_SCHPO Stress response protein ish1 OS=Schizosaccharomyces pombe (strain 972 / ATCC 24843) GN=ish1 PE=1 SV=1	-
c369861_g1	1.53	31.69	20.77	0.02	1	680	-	-	-	-	-	-
c369963_g1	23.65	214.68	9.08	0.002	1	821	GO:0046872;GO:0045490;GO:0030570	-	virNOG29392;virNOG15081	G	sp|Q9FXD8|PLY5_ARATH Probable pectate lyase 5 OS=Arabidopsis thaliana GN=At1g67750 PE=2 SV=2	gi|920716085|gb|KOM56173.1| hypothetical protein LR48_Vigan10g206500 [Vigna angularis] gi|965616458|dbj|BAU01608.1| hypothetical protein VIGAN_11087600 [Vigna angularis var. angularis]
c369965_g1	19.04	97.67	5.13	0.026	1	576	GO:0046872;GO:0045490;GO:0030570	-	virNOG29392;virNOG15081	G	sp|Q9FXD8|PLY5_ARATH Probable pectate lyase 5 OS=Arabidopsis thaliana GN=At1g67750 PE=2 SV=2	gi|920716085|gb|KOM56173.1| hypothetical protein LR48_Vigan10g206500 [Vigna angularis] gi|965616458|dbj|BAU01608.1| hypothetical protein VIGAN_11087600 [Vigna angularis var. angularis]
c370103_g1	1.23	22.28	18.1	0.029	1	2056	-	-	virNOG09124;virNOG34705;virNOG38730	R	sp|O00370|LORF2_HUMAN LINE-1 retrotransposable element ORF2 protein OS=Homo sapiens PE=1 SV=1	gi|1012363191|gb|KYP74374.1| Putative ribonuclease H protein At1g65750 family [Cajanus cajan]
c370437_g1	2.15	21.07	9.78	0.039	1	1417	-	-	virNOG09124;virNOG36667;virNOG23000	R	-	gi|1021525599|ref|XP_016206221.1| PREDICTED: uncharacterized protein LOC107646555 [Arachis ipaensis]
c370964_g1	0	7.78	Inf	0.02	1	568	-	-	-	-	-	-
c371004_g1	0.62	9.57	15.54	0.037	1	395	-	-	COG5272;KOG0001;virNOG06759	O	sp|P0CH33|UBQ11_ARATH Polyubiquitin 11 OS=Arabidopsis thaliana GN=UBQ11 PE=2 SV=1	gi|697110446|ref|XP_009609090.1| PREDICTED: polyubiquitin 11, partial [Nicotiana tomentosiformis]
c371113_g1	0	7.17	Inf	0.041	1	798	-	-	COG0297;KOG0017	RG	-	gi|955314037|ref|XP_014629737.1| PREDICTED: uncharacterized mitochondrial protein AtMg00820-like [Glycine max]
c371594_g1	0.92	13.02	14.16	0.031	1	2062	-	-	virNOG04883	Q	sp|Q9M2E2|SDR1_ARATH (+)-neomenthol dehydrogenase OS=Arabidopsis thaliana GN=SDR1 PE=1 SV=1	gi|502137300|ref|XP_004503038.1| PREDICTED: (+)-neomenthol dehydrogenase [Cicer arietinum]
c372085_g1	0.63	12.19	19.24	0.03	1	1178	GO:0016620;GO:0008152;GO:0009987	-	virNOG02747;virNOG01741	C	sp|O32507|GABD_DEIRA Succinate-semialdehyde dehydrogenase [NADP(+)] OS=Deinococcus radiodurans (strain ATCC 13939 / DSM 20539 / JCM 16871 / LMG 4051 / NBRC 15346 / NCIMB 9279 / R1 / VKM B-1422) GN=ssdA PE=3 SV=1	gi|1002851742|ref|XP_015691644.1| PREDICTED: betaine aldehyde dehydrogenase 1 [Oryza brachyantha]
c372453_g1	0	17.71	Inf	0	0.313	1085	-	-	-	-	-	-
c372475_g1	0	7.14	Inf	0.023	1	1115	-	-	-	-	-	-
c372476_g1	36.29	106.98	2.95	0.039	1	2199	GO:0004674;GO:0005524;GO:0016021;GO:0006468	K00924	virNOG00023;COG4886	ST	sp|Q9SGP2|HSL1_ARATH Receptor-like protein kinase HSL1 OS=Arabidopsis thaliana GN=HSL1 PE=2 SV=1	gi|356515144|ref|XP_003526261.1| PREDICTED: receptor-like protein kinase HSL1 [Glycine max] gi|947107502|gb|KRH55885.1| hypothetical protein GLYMA_06G288600 [Glycine max]
c372717_g1	5.6	25.63	4.58	0.039	1	2078	GO:0005634;GO:0016567;GO:0005737;GO:0004842	-	virNOG01848;KOG0167	S	sp|Q9SRT0|PUB9_ARATH U-box domain-containing protein 9 OS=Arabidopsis thaliana GN=PUB9 PE=1 SV=1	gi|502116686|ref|XP_004495551.1| PREDICTED: U-box domain-containing protein 9-like isoform X1 [Cicer arietinum]
c373088_g1	2.75	31.03	11.27	0.017	1	1327	GO:0003779;GO:0005524;GO:0003774;GO:0016459	-	virNOG11645;COG5022	Z	sp|F4IRU3|MYO12_ARATH Myosin-12 OS=Arabidopsis thaliana GN=XI-F PE=2 SV=1	gi|922386530|ref|XP_003595861.2| myosin family XI heavy chain [Medicago truncatula] gi|657398619|gb|AES66112.2| myosin family XI heavy chain [Medicago truncatula]
c373230_g1	1.87	13.71	7.34	0.044	1	764	-	-	virNOG02099	O	sp|Q94JQ6|CESA6_ARATH Cellulose synthase A catalytic subunit 6 [UDP-forming] OS=Arabidopsis thaliana GN=CESA6 PE=1 SV=2	gi|729301016|ref|XP_010520165.1| PREDICTED: cellulose synthase A catalytic subunit 6 [UDP-forming] [Tarenaya hassleriana]
c373283_g1	0	9.52	Inf	0.007	1	1027	-	-	-	-	-	-
c373336_g1	0.95	11.22	11.8	0.032	1	368	-	-	-	-	-	-
c373697_g1	21.37	75.63	3.54	0.023	1	3421	GO:0070588;GO:0043231;GO:0046872;GO:0005524;GO:0005887;GO:0005388	K01537	virNOG06386	P	sp|Q9LY77|ACA12_ARATH Calcium-transporting ATPase 12, plasma membrane-type OS=Arabidopsis thaliana GN=ACA12 PE=2 SV=1	gi|922345773|ref|XP_013449801.1| calcium-transporting ATPase [Medicago truncatula] gi|16508164|gb|AAL17950.1| type IIB calcium ATPase [Medicago truncatula] gi|657379449|gb|KEH23829.1| calcium-transporting ATPase [Medicago truncatula]
c373730_g1	0	28.95	Inf	0.007	1	1065	-	-	virNOG05810;virNOG26380;KOG0017	R	-	gi|734378355|gb|KHN22040.1| Retrovirus-related Pol polyprotein from transposon TNT 1-94, partial [Glycine soja]
c373926_g1	0.94	10.92	11.6	0.036	1	1388	-	-	virNOG31300;virNOG33673;KOG0017	R	sp|Q9ZT94|POLR2_ARATH Retrovirus-related Pol polyprotein from transposon RE2 OS=Arabidopsis thaliana GN=RE2 PE=4 SV=1	gi|1012321983|gb|KYP34377.1| Retrovirus-related Pol polyprotein from transposon TNT 1-94, partial [Cajanus cajan]
c374042_g1	272.24	971.22	3.57	0.006	1	628	-	-	-	-	-	gi|502121685|ref|XP_004497410.1| PREDICTED: extensin-2 [Cicer arietinum]
c374044_g1	21.63	72.59	3.36	0.029	1	258	-	-	-	-	-	-
c374050_g1	174.41	705.6	4.05	0.003	1	497	-	-	-	-	-	-
c374101_g1	0	5.78	Inf	0.047	1	1809	-	-	-	-	-	gi|124359510|gb|ABD28627.2| RNA-directed DNA polymerase (Reverse transcriptase); Ribonuclease H [Medicago truncatula]
c374153_g1	7.56	40.68	5.38	0.01	1	1809	-	-	virNOG09451	T	sp|Q9LT96|Y5977_ARATH Probable leucine-rich repeat receptor-like protein kinase At5g49770 OS=Arabidopsis thaliana GN=At5g49770 PE=2 SV=1	gi|1012340899|gb|KYP52109.1| putative LRR receptor-like serine/threonine-protein kinase At5g37450 family [Cajanus cajan]
c374154_g1	5.6	64.38	11.5	0.022	1	2455	GO:0004674;GO:0005524;GO:0016021;GO:0006468	-	virNOG09451	T	sp|Q9LT96|Y5977_ARATH Probable leucine-rich repeat receptor-like protein kinase At5g49770 OS=Arabidopsis thaliana GN=At5g49770 PE=2 SV=1	gi|1012340899|gb|KYP52109.1| putative LRR receptor-like serine/threonine-protein kinase At5g37450 family [Cajanus cajan]
c374155_g1	1.25	21.21	16.98	0.002	1	1143	GO:0004674;GO:0005524;GO:0004715;GO:0016021;GO:0018108	-	COG0515;virNOG09451	T	sp|Q9LT96|Y5977_ARATH Probable leucine-rich repeat receptor-like protein kinase At5g49770 OS=Arabidopsis thaliana GN=At5g49770 PE=2 SV=1	gi|955332705|ref|XP_014633779.1| PREDICTED: probable leucine-rich repeat receptor-like protein kinase At5g49770 isoform X3 [Glycine max]
c374157_g1	4.09	40.01	9.78	0.001	0.851	1933	GO:0004674;GO:0005524;GO:0004715;GO:0016021;GO:0018108	-	virNOG10392;COG0515;virNOG09451	T	sp|Q9LT96|Y5977_ARATH Probable leucine-rich repeat receptor-like protein kinase At5g49770 OS=Arabidopsis thaliana GN=At5g49770 PE=2 SV=1	gi|1021508603|ref|XP_016197655.1| PREDICTED: probable leucine-rich repeat receptor-like protein kinase At5g49770 [Arachis ipaensis]
c374158_g1	4.35	55.51	12.75	0.027	1	2513	GO:0004674;GO:0005524;GO:0016021;GO:0006468	-	virNOG09451	T	sp|Q9LT96|Y5977_ARATH Probable leucine-rich repeat receptor-like protein kinase At5g49770 OS=Arabidopsis thaliana GN=At5g49770 PE=2 SV=1	gi|1012340899|gb|KYP52109.1| putative LRR receptor-like serine/threonine-protein kinase At5g37450 family [Cajanus cajan]
c374161_g1	5.03	44.51	8.84	0.034	1	2409	GO:0004674;GO:0005524;GO:0016021;GO:0006468	-	virNOG09451	T	sp|Q9LT96|Y5977_ARATH Probable leucine-rich repeat receptor-like protein kinase At5g49770 OS=Arabidopsis thaliana GN=At5g49770 PE=2 SV=1	gi|1012340899|gb|KYP52109.1| putative LRR receptor-like serine/threonine-protein kinase At5g37450 family [Cajanus cajan]
c374163_g1	3.14	45.17	14.4	0.027	1	2534	GO:0004674;GO:0005524;GO:0016021;GO:0006468	-	COG0515;virNOG09451	T	sp|Q9LT96|Y5977_ARATH Probable leucine-rich repeat receptor-like protein kinase At5g49770 OS=Arabidopsis thaliana GN=At5g49770 PE=2 SV=1	gi|1012340899|gb|KYP52109.1| putative LRR receptor-like serine/threonine-protein kinase At5g37450 family [Cajanus cajan]
c374166_g1	0	11.63	Inf	0.003	1	1956	GO:0005634;GO:0006355;GO:0043565	-	virNOG08518;KOG0773;NOG01883	K	sp|Q9M6D9|STM_BRAOL Homeobox protein SHOOT MERISTEMLESS OS=Brassica oleracea GN=STM PE=2 SV=1	gi|920703535|gb|KOM46760.1| hypothetical protein LR48_Vigan07g046400 [Vigna angularis]
c374167_g1	0.61	9.22	15.15	0.042	1	1907	GO:0005634;GO:0006355;GO:0043565	-	virNOG08518;KOG0773;NOG01883	K	sp|Q9M6D9|STM_BRAOL Homeobox protein SHOOT MERISTEMLESS OS=Brassica oleracea GN=STM PE=2 SV=1	gi|920703535|gb|KOM46760.1| hypothetical protein LR48_Vigan07g046400 [Vigna angularis]
c374229_g1	0.62	10.21	16.35	0.029	1	1177	-	-	-	-	-	-
c374615_g1	0.3	7.85	25.8	0.041	1	965	-	-	KOG1075;virNOG19437;virNOG34138;virNOG38336	R	sp|P0C2F6|RNHX1_ARATH Putative ribonuclease H protein At1g65750 OS=Arabidopsis thaliana GN=At1g65750 PE=3 SV=1	gi|124359510|gb|ABD28627.2| RNA-directed DNA polymerase (Reverse transcriptase); Ribonuclease H [Medicago truncatula]
c374815_g1	0	8.55	Inf	0.039	1	602	-	-	-	-	-	-
c375251_g1	6.16	29.72	4.82	0.027	1	1373	-	-	virNOG05747;virNOG06463;KOG1347	SR	sp|Q9SYD6|DTX42_ARATH Protein DETOXIFICATION 42 OS=Arabidopsis thaliana GN=DTX42 PE=2 SV=2	gi|922404879|ref|XP_013469388.1| hypothetical protein MTR_1g492840 [Medicago truncatula] gi|657404810|gb|KEH43426.1| hypothetical protein MTR_1g492840 [Medicago truncatula]
c375420_g1	19.97	102.21	5.12	0.003	1	1176	GO:0043168;GO:0032559;GO:0050896;GO:0032550	-	NOG65877;virNOG13489	ST	sp|Q40392|TMVRN_NICGU TMV resistance protein N OS=Nicotiana glutinosa GN=N PE=1 SV=1	gi|922365702|ref|XP_013455039.1| disease resistance protein (TIR-NBS-LRR class) [Medicago truncatula] gi|657386852|gb|KEH29087.1| disease resistance protein (TIR-NBS-LRR class) [Medicago truncatula]
c375535_g1	0	8.46	Inf	0.033	1	767	GO:0046872;GO:0055114;GO:0016491	-	virNOG06500	Q	sp|Q06099|FADH_CANMA S-(hydroxymethyl)glutathione dehydrogenase OS=Candida maltosa GN=FDH1 PE=3 SV=1	gi|902203537|gb|KNA14585.1| hypothetical protein SOVF_106150 [Spinacia oleracea]
c375537_g1	0	5.75	Inf	0.047	1	630	GO:0006069;GO:0008270;GO:0051903	-	COG1062;virNOG06500	QC	sp|P0CL53|FADH_ASPOR S-(hydroxymethyl)glutathione dehydrogenase OS=Aspergillus oryzae (strain ATCC 42149 / RIB 40) GN=FDH1 PE=3 SV=1	gi|168038674|ref|XP_001771825.1| predicted protein [Physcomitrella patens] gi|162676956|gb|EDQ63433.1| predicted protein [Physcomitrella patens]
c376226_g1	0.61	12	19.71	0.045	1	1873	-	-	-	-	-	-
c376374_g1	0	78.89	Inf	0	0.274	1676	-	-	-	-	sp|D4AM78|CDA_ARTBC Chitin deacetylase ARB_04768 OS=Arthroderma benhamiae (strain ATCC MYA-4681 / CBS 112371) GN=ARB_04768 PE=3 SV=1	gi|1032274717|gb|OAO89068.1| hypothetical protein AXX17_ATUG04840 [Arabidopsis thaliana]
c376427_g1	0	6.48	Inf	0.032	1	614	-	-	-	-	-	-
c376428_g1	0	7.86	Inf	0.045	1	961	-	-	-	-	-	-
c376608_g1	3.42	19.07	5.58	0.039	1	1897	-	-	-	-	-	-
c376690_g1	3.72	32.45	8.73	0.003	1	1646	GO:0004843;GO:0006511;GO:0008270;GO:0016579	-	virNOG07284	O	sp|Q8L6Y1|UBP14_ARATH Ubiquitin carboxyl-terminal hydrolase 14 OS=Arabidopsis thaliana GN=UBP14 PE=1 SV=1	gi|734352761|gb|KHN13190.1| Ubiquitin carboxyl-terminal hydrolase 14 [Glycine soja]
c376692_g1	4.99	25.24	5.05	0.03	1	1553	GO:0004843;GO:0006511;GO:0008270;GO:0016579	-	virNOG07284	O	sp|Q8L6Y1|UBP14_ARATH Ubiquitin carboxyl-terminal hydrolase 14 OS=Arabidopsis thaliana GN=UBP14 PE=1 SV=1	gi|734352761|gb|KHN13190.1| Ubiquitin carboxyl-terminal hydrolase 14 [Glycine soja]
c376696_g1	6.49	27.27	4.2	0.045	1	2064	GO:0004843;GO:0006511;GO:0008270;GO:0016579	-	virNOG07284	O	sp|Q8L6Y1|UBP14_ARATH Ubiquitin carboxyl-terminal hydrolase 14 OS=Arabidopsis thaliana GN=UBP14 PE=1 SV=1	gi|734352761|gb|KHN13190.1| Ubiquitin carboxyl-terminal hydrolase 14 [Glycine soja]
c376734_g1	0.62	15.08	24.27	0.005	1	934	-	-	-	-	-	-
c377180_g1	13.98	58.64	4.19	0.015	1	2054	-	-	virNOG18500	R	sp|Q338N2|C3H62_ORYSJ Zinc finger CCCH domain-containing protein 62 OS=Oryza sativa subsp. japonica GN=Os10g0391300 PE=4 SV=2	gi|502160925|ref|XP_004511956.1| PREDICTED: zinc finger CCCH domain-containing protein 62-like [Cicer arietinum]
c377181_g1	6.18	30.36	4.91	0.024	1	1525	-	-	virNOG18500	R	-	gi|357482997|ref|XP_003611785.1| zinc finger CCCH domain protein [Medicago truncatula] gi|355513120|gb|AES94743.1| zinc finger CCCH domain protein [Medicago truncatula]
c377380_g1	0.31	8.14	26.46	0.035	1	1449	-	-	-	-	-	-
c377834_g1	3.75	23.55	6.28	0.019	1	1176	-	-	virNOG02099	O	sp|Q94JQ6|CESA6_ARATH Cellulose synthase A catalytic subunit 6 [UDP-forming] OS=Arabidopsis thaliana GN=CESA6 PE=1 SV=2	gi|950932965|ref|XP_014511319.1| PREDICTED: cellulose synthase A catalytic subunit 6 [UDP-forming]-like [Vigna radiata var. radiata]
c377838_g1	5.84	50.25	8.61	0.001	0.814	1281	GO:0016760;GO:0008270;GO:0016021;GO:0030244;GO:0071555;GO:0005886	-	virNOG02099	O	sp|O48947|CESA2_ARATH Cellulose synthase A catalytic subunit 2 [UDP-forming] OS=Arabidopsis thaliana GN=CESA2 PE=1 SV=1	gi|720079497|ref|XP_010241683.1| PREDICTED: cellulose synthase A catalytic subunit 2 [UDP-forming]-like [Nelumbo nucifera]
c377946_g1	29.42	92.01	3.13	0.035	1	1557	GO:0043168;GO:0032559;GO:0050896;GO:0032550	-	NOG96741	R	sp|Q40392|TMVRN_NICGU TMV resistance protein N OS=Nicotiana glutinosa GN=N PE=1 SV=1	gi|922356218|ref|XP_003613569.2| disease resistance protein [Medicago truncatula] gi|657384642|gb|AES96527.2| disease resistance protein [Medicago truncatula]
c378850_g1	0	32.95	Inf	0.001	0.643	748	-	-	-	-	-	-
c380312_g1	0	10.14	Inf	0.022	1	1095	GO:0048017;GO:0009395;GO:0009733;GO:0019375;GO:0048364;GO:0005773;GO:0006654;GO:0004630;GO:0030334;GO:0050764	-	virNOG28910	I	sp|Q9M9W8|PLDZ2_ARATH Phospholipase D zeta 2 OS=Arabidopsis thaliana GN=PLPZETA2 PE=1 SV=2	gi|124359148|gb|ABN05676.1| Phospholipase D/Transphosphatidylase; Pleckstrin-like [Medicago truncatula]
c380632_g1	65.51	185.31	2.83	0.036	1	1586	-	-	virNOG35571;virNOG07565	R	sp|P58822|PGIP2_PHAVU Polygalacturonase inhibitor 2 OS=Phaseolus vulgaris GN=PGIP2 PE=1 SV=1	gi|922335314|ref|XP_013445647.1| polygalacturonase inhibitor [Medicago truncatula] gi|657374068|gb|KEH19673.1| polygalacturonase inhibitor [Medicago truncatula]
c380637_g1	4.34	26.01	6	0.028	1	2547	GO:0016853	-	virNOG12444	R	-	gi|502136777|ref|XP_004502829.1| PREDICTED: probable chalcone--flavonone isomerase 3 [Cicer arietinum]
c380713_g1	7.92	30.54	3.86	0.049	1	1562	-	-	-	-	-	-
c380754_g1	0	8.17	Inf	0.023	1	823	-	-	virNOG04462	U	sp|P35200|UPS2_YEAST Protein UPS2, mitochondrial OS=Saccharomyces cerevisiae (strain ATCC 204508 / S288c) GN=UPS2 PE=1 SV=1	gi|168055899|ref|XP_001779960.1| predicted protein [Physcomitrella patens] gi|162668565|gb|EDQ55169.1| predicted protein [Physcomitrella patens]
c380837_g1	3.45	43.51	12.62	0.018	1	561	-	-	-	-	-	-
c380979_g1	11.46	42.06	3.67	0.038	1	1410	-	-	-	-	-	-
c381917_g1	0	6.45	Inf	0.033	1	393	-	-	virNOG04984	S	-	gi|947060860|gb|KRH10121.1| hypothetical protein GLYMA_15G029400 [Glycine max]
c382173_g1	2.51	16.05	6.39	0.04	1	798	GO:0016021;GO:0055114	-	virNOG02806;NOG18930;NOG200722	ST	sp|Q9LSE7|B561C_ARATH Cytochrome b561 and DOMON domain-containing protein At3g25290 OS=Arabidopsis thaliana GN=At3g25290 PE=2 SV=1	gi|593691501|ref|XP_007146320.1| hypothetical protein PHAVU_006G0305001g, partial [Phaseolus vulgaris] gi|561019543|gb|ESW18314.1| hypothetical protein PHAVU_006G0305001g, partial [Phaseolus vulgaris]
c382403_g1	0	30.48	Inf	0.001	0.626	3772	-	-	virNOG27119;virNOG01327;virNOG18495	R	sp|O00370|LORF2_HUMAN LINE-1 retrotransposable element ORF2 protein OS=Homo sapiens PE=1 SV=1	gi|124360558|gb|ABN08564.1| RNA-directed DNA polymerase (Reverse transcriptase) [Medicago truncatula]
c382957_g1	1.25	13.26	10.62	0.025	1	1171	-	-	virNOG37945;COG2801;virNOG25547	RL	sp|Q99315|YG31B_YEAST Transposon Ty3-G Gag-Pol polyprotein OS=Saccharomyces cerevisiae (strain ATCC 204508 / S288c) GN=TY3B-G PE=1 SV=3	gi|1012362271|gb|KYP73454.1| Retrovirus-related Pol polyprotein from transposon 17.6 [Cajanus cajan]
c382963_g1	5.59	34.49	6.17	0.027	1	1972	-	-	KOG2692;virNOG07868	G	sp|Q8VZJ0|SIA1_ARATH Sialyltransferase-like protein 1 OS=Arabidopsis thaliana GN=SIA1 PE=2 SV=1	gi|641824222|gb|KDO43571.1| hypothetical protein CISIN_1g0118831mg, partial [Citrus sinensis]
c383165_g1	14.09	56.77	4.03	0.018	1	1160	-	-	NOG06833;virNOG10663;virNOG14860;virNOG08281	SR	sp|P10978|POLX_TOBAC Retrovirus-related Pol polyprotein from transposon TNT 1-94 OS=Nicotiana tabacum PE=2 SV=1	gi|1012355725|gb|KYP66912.1| Retrovirus-related Pol polyprotein from transposon TNT 1-94 [Cajanus cajan]
c383724_g1	0.32	10.89	34.37	0.011	1	901	-	-	-	-	-	-
c385299_g1	1.22	15.63	12.77	0.03	1	2249	-	-	-	-	-	-
c388955_g1	0	14.64	Inf	0.001	0.641	1127	GO:0044763;GO:0044424;GO:0044425;GO:0055114	-	virNOG01661	C	sp|P00156|CYB_HUMAN Cytochrome b OS=Homo sapiens GN=MT-CYB PE=1 SV=2	gi|563940470|ref|YP_008816119.1| apocytochrome b (mitochondrion) [Microspora stagnorum] gi|557160856|gb|AGZ90320.1| apocytochrome b (mitochondrion) [Microspora stagnorum]
c389194_g1	42.32	141.48	3.34	0.03	1	1505	-	-	virNOG19079	R	-	gi|357443621|ref|XP_003592088.1| cupredoxin superfamily protein, putative [Medicago truncatula] gi|355481136|gb|AES62339.1| cupredoxin superfamily protein, putative [Medicago truncatula]
c389195_g1	19.87	84.88	4.27	0.01	1	1581	GO:0016020	-	virNOG19079	R	-	gi|922405804|ref|XP_013469613.1| cupredoxin superfamily protein, putative [Medicago truncatula] gi|657405089|gb|KEH43651.1| cupredoxin superfamily protein, putative [Medicago truncatula]
c389324_g1	0.31	22.49	73.07	0.005	1	1289	-	-	-	-	-	-
c389437_g1	4.01	26.59	6.63	0.013	1	736	GO:0005774;GO:0004553;GO:0005975	-	virNOG13992	R	sp|Q9LXA8|BXL6_ARATH Probable beta-D-xylosidase 6 OS=Arabidopsis thaliana GN=BXL6 PE=2 SV=1	gi|502162573|ref|XP_004512546.1| PREDICTED: probable beta-D-xylosidase 6 [Cicer arietinum]
c389694_g1	0	19.69	Inf	0.002	1	2049	-	-	virNOG09954	A	sp|P27476|NSR1_YEAST Nuclear localization sequence-binding protein OS=Saccharomyces cerevisiae (strain ATCC 204508 / S288c) GN=NSR1 PE=1 SV=1	gi|194701856|gb|ACF85012.1| unknown [Zea mays]
c389714_g1	0.95	62.83	66.1	0.037	1	424	-	-	-	-	-	-
c390312_g1	0	10.13	Inf	0.048	1	587	-	-	virNOG35139;virNOG25063;virNOG14826;virNOG19344	S	sp|Q05109|VA5_POLAN Venom allergen 5 (Fragment) OS=Polistes annularis PE=1 SV=1	gi|460369646|ref|XP_004230668.1| PREDICTED: pathogenesis-related leaf protein 4-like [Solanum lycopersicum]
c390479_g1	0	84.82	Inf	0.042	1	2784	GO:0016787;GO:0035601;GO:0043167	-	COG0846;virNOG23506	KB	sp|Q8U1Q1|NPD_PYRFU NAD-dependent protein deacylase OS=Pyrococcus furiosus (strain ATCC 43587 / DSM 3638 / JCM 8422 / Vc1) GN=cobB PE=3 SV=2	gi|971519799|dbj|GAQ78363.1| Sirtuin [Klebsormidium flaccidum]
c391137_g1	6.41	201.91	31.52	0.017	1	4771	GO:0015074;GO:0008270;GO:0003676	-	virNOG10663;virNOG08281	R	sp|P10978|POLX_TOBAC Retrovirus-related Pol polyprotein from transposon TNT 1-94 OS=Nicotiana tabacum PE=2 SV=1	gi|297744326|emb|CBI37296.3| unnamed protein product [Vitis vinifera]
c391138_g1	0	15.73	Inf	0	0.508	505	-	-	-	-	-	-
c391139_g1	5.81	184.73	31.77	0.01	1	4821	-	-	NOG06833;virNOG14860;virNOG08281	SR	sp|P10978|POLX_TOBAC Retrovirus-related Pol polyprotein from transposon TNT 1-94 OS=Nicotiana tabacum PE=2 SV=1	gi|1012363694|gb|KYP74877.1| Retrovirus-related Pol polyprotein from transposon TNT 1-94 [Cajanus cajan]
c391173_g1	124.98	333.39	2.67	0.039	1	10730	GO:0009506;GO:0008270	-	virNOG00238	O	sp|Q9NZJ4|SACS_HUMAN Sacsin OS=Homo sapiens GN=SACS PE=1 SV=2	gi|828339438|ref|XP_012567740.1| PREDICTED: sacsin [Cicer arietinum]
c391177_g1	116.27	299.67	2.58	0.046	1	10717	GO:0009506;GO:0008270	K17592	virNOG00238	O	sp|Q9NZJ4|SACS_HUMAN Sacsin OS=Homo sapiens GN=SACS PE=1 SV=2	gi|828339438|ref|XP_012567740.1| PREDICTED: sacsin [Cicer arietinum]
c391255_g1	12.89	96.74	7.51	0	0.485	499	-	-	-	-	-	-
c391447_g1	0	13.23	Inf	0.001	0.868	429	-	-	-	-	sp|P22151|GRG1_NEUCR Glucose-repressible gene protein OS=Neurospora crassa (strain ATCC 24698 / 74-OR23-1A / CBS 708.71 / DSM 1257 / FGSC 987) GN=grg-1 PE=2 SV=1	-
c391632_g1	0	14	Inf	0.001	0.748	1270	GO:0016020;GO:0009664;GO:0005618;GO:0005576	-	virNOG07797	R	sp|O80622|EXP15_ARATH Expansin-A15 OS=Arabidopsis thaliana GN=EXPA15 PE=2 SV=2	gi|53749464|gb|AAU90318.1| Alpha-expansin 1 precursor , putative [Solanum demissum]
c391817_g1	0.32	16.93	53.45	0.005	1	1688	-	-	KOG1075;virNOG09124;virNOG32743;NOG189462	SR	sp|P0C2F6|RNHX1_ARATH Putative ribonuclease H protein At1g65750 OS=Arabidopsis thaliana GN=At1g65750 PE=3 SV=1	gi|1012185343|ref|XP_015969290.1| PREDICTED: uncharacterized protein LOC107492746 [Arachis duranensis]
c392001_g1	2.77	32.22	11.64	0.002	1	2331	GO:0006810;GO:0016021;GO:0005215	-	COG3104;virNOG00570	E	sp|Q9SX20|PTR18_ARATH Protein NRT1/ PTR FAMILY 3.1 OS=Arabidopsis thaliana GN=NPF3.1 PE=2 SV=1	gi|828299442|ref|XP_012569193.1| PREDICTED: protein NRT1/ PTR FAMILY 3.1-like isoform X2 [Cicer arietinum] gi|828299444|ref|XP_012569194.1| PREDICTED: protein NRT1/ PTR FAMILY 3.1-like isoform X2 [Cicer arietinum]
c392197_g1	4.06	27.31	6.72	0.011	1	1037	GO:0006950;GO:0005516	-	virNOG09713	S	sp|F4IPM3|CB60E_ARATH Calmodulin-binding protein 60 E OS=Arabidopsis thaliana GN=CBP60E PE=2 SV=1	gi|502089498|ref|XP_004488927.1| PREDICTED: uncharacterized protein LOC101515712 isoform X1 [Cicer arietinum] gi|502089501|ref|XP_004488928.1| PREDICTED: uncharacterized protein LOC101515712 isoform X2 [Cicer arietinum] gi|828292412|ref|XP_012567963.1| PREDICTED: uncharacterized protein LOC101515712 isoform X3 [Cicer arietinum] gi|828292414|ref|XP_012567964.1| PREDICTED: uncharacterized protein L…
c392294_g1	0	6.47	Inf	0.033	1	1460	-	-	-	-	-	-
c392942_g1	0	7.14	Inf	0.023	1	448	-	-	-	-	-	-
c393163_g1	0	44.97	Inf	0.007	1	1138	-	-	-	-	sp|O14405|GUN4_HYPJE Endoglucanase-4 OS=Hypocrea jecorina GN=cel61a PE=1 SV=1	gi|194689780|gb|ACF78974.1| unknown [Zea mays] gi|238011426|gb|ACR36748.1| unknown [Zea mays] gi|966765908|dbj|GAQ41764.1| uncharacterized protein LOC100191768 precursor [Aspergillus niger]
c393321_g1	0.93	12.97	14.01	0.018	1	810	-	-	-	-	-	-
c393541_g1	85.02	420.21	4.94	0.001	0.801	696	GO:0020037;GO:0055114;GO:0006979;GO:0046872;GO:0098869;GO:0004601;GO:0005576;GO:0042744	-	virNOG06856	R	sp|Q0D3N0|PER2_ORYSJ Peroxidase 2 OS=Oryza sativa subsp. japonica GN=PRX112 PE=2 SV=1	gi|965602800|dbj|BAT89977.1| hypothetical protein VIGAN_06112900 [Vigna angularis var. angularis]
c393542_g1	34.56	217.39	6.29	0.008	1	1048	GO:0020037;GO:0055114;GO:0006979;GO:0046872;GO:0098869;GO:0004601;GO:0005576;GO:0042744	-	virNOG06856	R	sp|P16147|PERX_LUPPO Peroxidase (Fragment) OS=Lupinus polyphyllus PE=2 SV=2	gi|965602800|dbj|BAT89977.1| hypothetical protein VIGAN_06112900 [Vigna angularis var. angularis]
c394111_g1	0.61	9.91	16.19	0.032	1	1104	-	-	COG2801;virNOG15679	RL	sp|P04323|POL3_DROME Retrovirus-related Pol polyprotein from transposon 17.6 OS=Drosophila melanogaster GN=pol PE=3 SV=1	gi|923559824|ref|XP_013738711.1| PREDICTED: uncharacterized protein LOC106441437 [Brassica napus]
c395207_g1	0	133.08	Inf	0.023	1	1130	-	-	-	-	sp|Q9P3B2|RCF2_SCHPO Respiratory supercomplex factor 2 homolog C1565.01 OS=Schizosaccharomyces pombe (strain 972 / ATCC 24843) GN=rcf2 PE=3 SV=1	-
c395212_g1	0	32.1	Inf	0.017	1	936	-	-	-	-	sp|Q9P3B2|RCF2_SCHPO Respiratory supercomplex factor 2 homolog C1565.01 OS=Schizosaccharomyces pombe (strain 972 / ATCC 24843) GN=rcf2 PE=3 SV=1	-
c395321_g1	24.13	92.97	3.85	0.015	1	1000	GO:0046914;GO:0030001;GO:0005737;GO:0046916	-	virNOG35402;virNOG22573;virNOG25945	RP	sp|Q9LTE3|HIP12_ARATH Heavy metal-associated isoprenylated plant protein 12 OS=Arabidopsis thaliana GN=HIPP12 PE=3 SV=1	gi|357443819|ref|XP_003592187.1| metal ion-binding protein, putative [Medicago truncatula] gi|355481235|gb|AES62438.1| metal ion-binding protein, putative [Medicago truncatula]
c395418_g1	9.37	36.49	3.89	0.036	1	1688	GO:0043531;GO:0007165;GO:0006952;GO:0016021	-	virNOG13489;virNOG10093;NOG05513;NOG96741	TR	sp|Q40392|TMVRN_NICGU TMV resistance protein N OS=Nicotiana glutinosa GN=N PE=1 SV=1	gi|593696664|ref|XP_007148814.1| hypothetical protein PHAVU_005G016500g [Phaseolus vulgaris] gi|561022078|gb|ESW20808.1| hypothetical protein PHAVU_005G016500g [Phaseolus vulgaris]
c395759_g1	0	9.87	Inf	0.008	1	1350	-	-	-	-	sp|O13729|PUN1_SCHPO SUR7 family protein pun1 OS=Schizosaccharomyces pombe (strain 972 / ATCC 24843) GN=pun1 PE=3 SV=1	-
c395765_g1	0	24.6	Inf	0.013	1	1412	-	-	-	-	sp|O13729|PUN1_SCHPO SUR7 family protein pun1 OS=Schizosaccharomyces pombe (strain 972 / ATCC 24843) GN=pun1 PE=3 SV=1	-
c395896_g1	0	8.87	Inf	0.01	1	1089	-	-	COG1278;virNOG21749;virNOG26158;virNOG23845;virNOG25905	JK	sp|P67809|YBOX1_HUMAN Nuclease-sensitive element-binding protein 1 OS=Homo sapiens GN=YBX1 PE=1 SV=3	gi|1024055183|gb|KZV53339.1| hypothetical protein F511_06481 [Dorcoceras hygrometricum]
c395906_g1	0	36.21	Inf	0.007	1	1743	-	-	virNOG05482;COG0366	G	sp|P19571|AMT6_BACS7 Glucan 1,4-alpha-maltohexaosidase OS=Bacillus sp. (strain 707) PE=1 SV=1	gi|703145727|ref|XP_010108609.1| hypothetical protein L484_006340 [Morus notabilis] gi|587932738|gb|EXC19765.1| hypothetical protein L484_006340 [Morus notabilis]
c396043_g1	0	9.56	Inf	0.011	1	715	-	-	COG1100;virNOG00806	R	sp|Q9C3Y4|RHOA_EMENI GTP-binding protein rhoA OS=Emericella nidulans (strain FGSC A4 / ATCC 38163 / CBS 112.46 / NRRL 194 / M139) GN=rhoA PE=3 SV=1	gi|604724081|gb|AHV83603.1| ROP5 [Lotus japonicus]
c396631_g1	7.57	51.09	6.75	0.003	1	3040	-	-	KOG0017;COG0666;virNOG08281	R	sp|P10978|POLX_TOBAC Retrovirus-related Pol polyprotein from transposon TNT 1-94 OS=Nicotiana tabacum PE=2 SV=1	gi|1012357856|gb|KYP69041.1| Retrovirus-related Pol polyprotein from transposon TNT 1-94 [Cajanus cajan]
c396661_g1	1.25	13.27	10.58	0.025	1	1593	-	-	KOG1075;virNOG10647;virNOG09124;virNOG34705;virNOG38730	R	sp|P14381|YTX2_XENLA Transposon TX1 uncharacterized 149 kDa protein OS=Xenopus laevis PE=4 SV=1	gi|1021535283|ref|XP_016164673.1| PREDICTED: uncharacterized protein LOC107607211 [Arachis ipaensis]
c396940_g1	0.31	9.52	30.94	0.02	1	1104	-	-	-	-	-	-
c397050_g1	0.31	81.66	265.31	0	0.525	1595	GO:0003677;GO:0046983	-	NOG130545;virNOG16824	SR	-	gi|593796466|ref|XP_007161271.1| hypothetical protein PHAVU_001G056200g, partial [Phaseolus vulgaris] gi|561034735|gb|ESW33265.1| hypothetical protein PHAVU_001G056200g, partial [Phaseolus vulgaris]
c397145_g1	20.23	75.95	3.75	0.046	1	853	-	-	-	-	-	-
c397383_g1	0	32.05	Inf	0	0.011	2349	GO:0016020	-	virNOG05114	C	sp|P03915|NU5M_HUMAN NADH-ubiquinone oxidoreductase chain 5 OS=Homo sapiens GN=MT-ND5 PE=1 SV=2	gi|229315903|ref|YP_002860129.1| NADH dehydrogenase subunit 5 (mitochondrion) [Micromonas commoda] gi|226431188|gb|ACO55593.1| NADH dehydrogenase subunit 5 (mitochondrion) [Micromonas commoda]
c397479_g1	0	34.47	Inf	0.008	1	987	-	-	-	-	-	-
c397779_g1	0.93	10.9	11.73	0.036	1	2445	-	-	COG2801;virNOG26647;virNOG15679	RL	-	gi|1012364016|gb|KYP75199.1| Retrotransposable element Tf2 [Cajanus cajan]
c398142_g1	0	16.98	Inf	0.003	1	481	-	-	-	-	-	-
c398193_g1	1.23	11.27	9.15	0.048	1	1947	-	-	-	-	-	-
c398404_g1	0	7.15	Inf	0.023	1	2567	GO:0000166;GO:0003676	-	virNOG15549;virNOG03750;virNOG05802	A	sp|O60176|YG41_SCHPO Uncharacterized RNA-binding protein C23E6.01c OS=Schizosaccharomyces pombe (strain 972 / ATCC 24843) GN=SPBC23E6.01c PE=1 SV=2	gi|326524666|dbj|BAK04269.1| predicted protein [Hordeum vulgare subsp. vulgare]
c398456_g1	0.95	19.73	20.76	0.03	1	1455	GO:0044763	-	virNOG09290;virNOG28415;KOG4302	ZD	sp|Q9LZY0|MA654_ARATH 65-kDa microtubule-associated protein 4 OS=Arabidopsis thaliana GN=MAP65-4 PE=1 SV=2	gi|1012353104|gb|KYP64292.1| Protein regulator of cytokinesis 1, partial [Cajanus cajan]
c399296_g1	1.85	14.37	7.75	0.037	1	473	GO:0016021	-	virNOG04688	E	sp|P92961|PROT1_ARATH Proline transporter 1 OS=Arabidopsis thaliana GN=PROT1 PE=1 SV=1	gi|502137890|ref|XP_004503220.1| PREDICTED: proline transporter 1-like [Cicer arietinum]
c399307_g1	0	8.24	Inf	0.032	1	708	-	-	-	-	-	-
c399600_g1	0	7.79	Inf	0.029	1	599	-	-	-	-	-	-
c399937_g1	1.57	19.7	12.53	0.006	1	2043	-	-	-	-	-	-
c400171_g1	2.46	50.54	20.51	0.004	1	978	-	-	-	-	-	-
c400192_g1	1.55	17	10.97	0.012	1	499	-	-	COG2801;virNOG15679;virNOG26647	RL	-	gi|124360394|gb|ABN08407.1| Peptidase aspartic, active site [Medicago truncatula]
c400194_g1	0	5.8	Inf	0.047	1	423	-	-	-	-	-	gi|955375071|ref|XP_014624207.1| PREDICTED: uncharacterized protein LOC106796443 [Glycine max]
c400976_g1	0	39.09	Inf	0.001	0.805	1086	-	-	-	-	-	-
c401003_g1	2.49	16.99	6.84	0.031	1	970	-	-	-	-	-	-
c401223_g1	15.34	77.5	5.05	0.004	1	1645	GO:0016760;GO:0008270;GO:0016021;GO:0030244;GO:0071555;GO:0005886	-	virNOG14173	O	sp|O48946|CESA1_ARATH Cellulose synthase A catalytic subunit 1 [UDP-forming] OS=Arabidopsis thaliana GN=CESA1 PE=1 SV=1	gi|502132343|ref|XP_004501313.1| PREDICTED: cellulose synthase A catalytic subunit 1 [UDP-forming] [Cicer arietinum]
c401231_g1	20.27	79.28	3.91	0.014	1	1591	GO:0016760;GO:0008270;GO:0016021;GO:0030244;GO:0071555;GO:0005886	-	virNOG14173	O	sp|O48946|CESA1_ARATH Cellulose synthase A catalytic subunit 1 [UDP-forming] OS=Arabidopsis thaliana GN=CESA1 PE=1 SV=1	gi|502132343|ref|XP_004501313.1| PREDICTED: cellulose synthase A catalytic subunit 1 [UDP-forming] [Cicer arietinum]
c401234_g1	21.56	97.36	4.52	0.006	1	1122	GO:0016760;GO:0008270;GO:0016021;GO:0030244;GO:0071555;GO:0005886	-	virNOG14173	O	sp|O48946|CESA1_ARATH Cellulose synthase A catalytic subunit 1 [UDP-forming] OS=Arabidopsis thaliana GN=CESA1 PE=1 SV=1	gi|502132343|ref|XP_004501313.1| PREDICTED: cellulose synthase A catalytic subunit 1 [UDP-forming] [Cicer arietinum]
c401360_g1	0.32	34.98	110.42	0.002	0.964	1358	-	-	euNOG08477;virNOG39222;virNOG05991	S	-	gi|828339800|ref|XP_012567813.1| PREDICTED: uncharacterized protein LOC101491563 [Cicer arietinum]
c401462_g1	0	6.78	Inf	0.027	1	476	-	-	-	-	-	-
c401581_g1	0	8.52	Inf	0.011	1	491	GO:0005829;GO:0008270;GO:0047974;GO:0009451	-	virNOG01432;COG0590	FJ	sp|O34598|GUAD_BACSU Guanine deaminase OS=Bacillus subtilis (strain 168) GN=guaD PE=1 SV=1	gi|502086321|ref|XP_004488180.1| PREDICTED: tRNA(adenine(34)) deaminase, chloroplastic-like isoform X1 [Cicer arietinum] gi|502086324|ref|XP_004488181.1| PREDICTED: tRNA(adenine(34)) deaminase, chloroplastic-like isoform X2 [Cicer arietinum]
c401586_g1	27.05	111.83	4.13	0.008	1	1792	GO:0002100;GO:0008270;GO:0008251	-	virNOG05810;poaNOG23047;KOG1018	FR	sp|Q9ZT94|POLR2_ARATH Retrovirus-related Pol polyprotein from transposon RE2 OS=Arabidopsis thaliana GN=RE2 PE=4 SV=1	gi|734395838|gb|KHN29196.1| Guanine deaminase [Glycine soja]
c401745_g1	0.31	9.81	31.86	0.04	1	1242	GO:0009505	-	virNOG15866	R	-	gi|357455125|ref|XP_003597843.1| plant/F18G18-200 protein [Medicago truncatula] gi|355486891|gb|AES68094.1| plant/F18G18-200 protein [Medicago truncatula]
c401957_g1	1.54	12.25	7.95	0.049	1	2120	-	-	-	-	-	-
c402186_g1	0	31.66	Inf	0	0.012	2442	GO:0008152;GO:0016491	-	virNOG08561;COG1960	I	sp|Q8ZBY6|FADE_YERPE Acyl-coenzyme A dehydrogenase OS=Yersinia pestis GN=fadE PE=3 SV=1	gi|125538174|gb|EAY84569.1| hypothetical protein OsI_05939 [Oryza sativa Indica Group]
c402260_g1	0	25.58	Inf	0.002	1	2639	-	-	-	-	sp|Q59VM4|RPN4_CANAL Transcriptional regulator RPN4 OS=Candida albicans (strain SC5314 / ATCC MYA-2876) GN=RPN4 PE=1 SV=1	-
c402774_g1	0	145.21	Inf	0	0	3532	-	-	COG0446;virNOG04868;COG1251;COG2146	CR	sp|Q06458|NIRB_KLEOX Nitrite reductase [NAD(P)H] large subunit OS=Klebsiella oxytoca GN=nasB PE=3 SV=1	gi|1009179735|ref|XP_015871243.1| PREDICTED: nitrite reductase (NADH) large subunit-like, partial [Ziziphus jujuba]
c403358_g1	0	8.11	Inf	0.044	1	1395	-	-	virNOG35760;poaNOG19344;virNOG39648	SR	-	gi|965609438|dbj|BAT95929.1| hypothetical protein VIGAN_08277400 [Vigna angularis var. angularis]
c403389_g1	0	5.84	Inf	0.046	1	583	GO:0047911;GO:0005576;GO:0016021;GO:0005975;GO:0071555;GO:0004650	-	virNOG08328	R	sp|P35336|PGLR_ACTDE Polygalacturonase OS=Actinidia deliciosa PE=2 SV=1	gi|734312200|gb|KHN00378.1| Polygalacturonase [Glycine soja]
c403921_g1	4.65	42.81	9.21	0.002	1	698	GO:0016747	-	virNOG04369	R	sp|Q8GT20|BEBT_TOBAC Benzyl alcohol O-benzoyltransferase OS=Nicotiana tabacum GN=HSR201 PE=1 SV=1	gi|357512199|ref|XP_003626388.1| benzyl alcohol O-benzoyltransferase [Medicago truncatula] gi|355501403|gb|AES82606.1| benzyl alcohol O-benzoyltransferase [Medicago truncatula]
c403924_g1	9.32	90.26	9.68	0.005	1	635	GO:0016747	-	virNOG04369	R	sp|Q8GT20|BEBT_TOBAC Benzyl alcohol O-benzoyltransferase OS=Nicotiana tabacum GN=HSR201 PE=1 SV=1	gi|357512199|ref|XP_003626388.1| benzyl alcohol O-benzoyltransferase [Medicago truncatula] gi|355501403|gb|AES82606.1| benzyl alcohol O-benzoyltransferase [Medicago truncatula]
c404238_g1	0	55.72	Inf	0.034	1	1498	-	-	-	-	-	-
c404767_g1	1.25	11.62	9.3	0.043	1	1356	-	-	virNOG01632	P	-	gi|502140168|ref|XP_004504089.1| PREDICTED: calcium-transporting ATPase 4, plasma membrane-type-like [Cicer arietinum]
c404976_g1	10.49	62.5	5.96	0.003	1	1078	-	-	virNOG05178	S	sp|Q5KS50|NPH3_ORYSJ Coleoptile phototropism protein 1 OS=Oryza sativa subsp. japonica GN=CPT1 PE=2 SV=1	gi|1012211994|ref|XP_015933406.1| PREDICTED: root phototropism protein 3-like isoform X2 [Arachis duranensis]
c405035_g1	0	7.77	Inf	0.042	1	423	GO:0003729;GO:0006412;GO:0022627;GO:0003735	-	virNOG21270	J	sp|P49206|RS261_ARATH 40S ribosomal protein S26-1 OS=Arabidopsis thaliana GN=RPS26A PE=2 SV=2	gi|168063533|ref|XP_001783725.1| predicted protein [Physcomitrella patens] gi|162664731|gb|EDQ51439.1| predicted protein [Physcomitrella patens]
c405143_g1	50.29	292.84	5.82	0	0.497	4626	GO:0055085;GO:0005524;GO:0016021;GO:0042626	-	virNOG02690	Q	sp|Q9M1C7|AB9C_ARATH ABC transporter C family member 9 OS=Arabidopsis thaliana GN=ABCC9 PE=2 SV=2	gi|571465873|ref|XP_003530102.2| PREDICTED: putative ABC transporter C family member 15 [Glycine max] gi|955330870|ref|XP_014633439.1| PREDICTED: putative ABC transporter C family member 15 [Glycine max] gi|955330872|ref|XP_014633440.1| PREDICTED: putative ABC transporter C family member 15 [Glycine max] gi|734406609|gb|KHN34003.1| ABC transporter C family member 9 [Glycine soja]
c405397_g1	2.78	52.11	18.76	0.039	1	1331	-	-	-	-	-	-
c405558_g1	0	6.13	Inf	0.039	1	1025	-	-	-	-	-	-
c405622_g1	28.76	90.36	3.14	0.033	1	2726	GO:0043231;GO:0080043;GO:0080044;GO:0009813;GO:0052696	-	virNOG11227;KOG1192	CG	sp|I1KEV6|FG3H_SOYBN UDP-glycosyltransferase 79B30 OS=Glycine max GN=FG3 PE=1 SV=2	gi|357474493|ref|XP_003607531.1| UDP-glucosyltransferase family protein [Medicago truncatula] gi|355508586|gb|AES89728.1| UDP-glucosyltransferase family protein [Medicago truncatula]
c405624_g1	6.51	29.96	4.61	0.029	1	1664	GO:0008152;GO:0016758	-	virNOG11227;KOG1192	CG	sp|I1KEV6|FG3H_SOYBN UDP-glycosyltransferase 79B30 OS=Glycine max GN=FG3 PE=1 SV=2	gi|502143955|ref|XP_004505528.1| PREDICTED: anthocyanidin 3-O-glucoside 2&apos;&apos;-O-glucosyltransferase [Cicer arietinum] gi|533214696|gb|AGU14090.1| UDP-glycosyltransferase [Cicer arietinum]
c405654_g1	0	8.2	Inf	0.014	1	1667	-	-	-	-	-	-
c405862_g1	44.12	184.66	4.19	0.005	1	2228	-	-	virNOG02506	J	sp|Q9C9R6|PUM7_ARATH Putative pumilio homolog 7, chloroplastic OS=Arabidopsis thaliana GN=APUM7 PE=3 SV=2	gi|1012101753|ref|XP_015957562.1| PREDICTED: putative pumilio homolog 7, chloroplastic [Arachis duranensis]
c405967_g1	2.8	25.49	9.1	0.036	1	693	-	-	COG5059;virNOG00861	Z	sp|F4IBQ9|KN14Q_ARATH Kinesin-like protein KIN-14Q OS=Arabidopsis thaliana GN=KIN14Q PE=3 SV=1	gi|1012353913|gb|KYP65101.1| Kinesin-like protein KIFC3 [Cajanus cajan]
c405970_g1	0.31	12.98	42.17	0.042	1	772	GO:0007018;GO:0005874;GO:0005524;GO:0003777;GO:0008017;GO:0005871;GO:0016887	-	COG5059;virNOG00861	Z	sp|F4IBQ9|KN14Q_ARATH Kinesin-like protein KIN-14Q OS=Arabidopsis thaliana GN=KIN14Q PE=3 SV=1	gi|571521549|ref|XP_006598178.1| PREDICTED: kinesin-like protein KIFC3 [Glycine max] gi|947064372|gb|KRH13633.1| hypothetical protein GLYMA_15G252800 [Glycine max]
c406431_g1	18.24	135.01	7.4	0.018	1	1027	-	-	-	-	-	-
c406588_g1	0	13.85	Inf	0.043	1	940	-	-	-	-	sp|Q12207|NCE2_YEAST Non-classical export protein 2 OS=Saccharomyces cerevisiae (strain ATCC 204508 / S288c) GN=NCE102 PE=1 SV=1	-
c406655_g1	0	7.11	Inf	0.025	1	911	-	-	virNOG07908	O	sp|Q93VC9|CATB2_ARATH Cathepsin B-like protease 2 OS=Arabidopsis thaliana GN=CATHB2 PE=2 SV=1	gi|116784401|gb|ABK23329.1| unknown [Picea sitchensis]
c407861_g1	0	7.53	Inf	0.019	1	925	-	-	-	-	-	gi|922405889|ref|XP_013469635.1| hypothetical protein MTR_1g099825 [Medicago truncatula] gi|657405135|gb|KEH43673.1| hypothetical protein MTR_1g099825 [Medicago truncatula]
c407992_g1	0	9.6	Inf	0.011	1	596	-	-	-	-	-	-
c407993_g1	0	14.06	Inf	0.004	1	680	-	-	-	-	-	-
c407999_g1	0	24.7	Inf	0.001	0.938	539	-	-	-	-	-	-
c408037_g1	0.32	9.51	30.03	0.02	1	2157	GO:0005488	-	virNOG10663;virNOG08281	R	sp|P10978|POLX_TOBAC Retrovirus-related Pol polyprotein from transposon TNT 1-94 OS=Nicotiana tabacum PE=2 SV=1	gi|297744326|emb|CBI37296.3| unnamed protein product [Vitis vinifera]
c408234_g1	0.32	7.53	23.77	0.047	1	1742	GO:0005524;GO:0004386;GO:0003676	-	virNOG04645	A	sp|Q5VRY0|RH39_ORYSJ DEAD-box ATP-dependent RNA helicase 39 OS=Oryza sativa subsp. japonica GN=Os01g0184500 PE=2 SV=1	gi|920715903|gb|KOM55991.1| hypothetical protein LR48_Vigan10g188300 [Vigna angularis]
c408415_g1	0	51.05	Inf	0.017	1	610	-	-	-	-	-	-
c408569_g1	0.31	8.81	28.62	0.028	1	841	-	-	KOG1075;virNOG09124;virNOG31419	R	-	gi|124359510|gb|ABD28627.2| RNA-directed DNA polymerase (Reverse transcriptase); Ribonuclease H [Medicago truncatula]
c408574_g1	2.47	16.93	6.85	0.047	1	686	-	-	virNOG31748;virNOG09124;virNOG34604;virNOG38730	R	-	gi|124359510|gb|ABD28627.2| RNA-directed DNA polymerase (Reverse transcriptase); Ribonuclease H [Medicago truncatula]
c409631_g1	7.99	122.02	15.27	0.008	1	1465	-	-	KOG1075;virNOG09124	R	sp|O00370|LORF2_HUMAN LINE-1 retrotransposable element ORF2 protein OS=Homo sapiens PE=1 SV=1	gi|1012362745|gb|KYP73928.1| hypothetical protein KK1_006587, partial [Cajanus cajan]
c409632_g1	59.24	530.36	8.95	0.02	1	2907	-	-	KOG1075;virNOG09124;virNOG31748;virNOG34604	R	sp|P14381|YTX2_XENLA Transposon TX1 uncharacterized 149 kDa protein OS=Xenopus laevis PE=4 SV=1	gi|1012322989|gb|KYP35196.1| Transposon TX1 uncharacterized [Cajanus cajan]
c410002_g1	0	7.88	Inf	0.016	1	855	-	-	-	-	-	-
c410137_g1	0	14.98	Inf	0.013	1	467	-	-	virNOG15679;KOG0017;euNOG39681	SR	-	gi|1012320082|gb|KYP32928.1| hypothetical protein KK1_046280 [Cajanus cajan]
c410141_g1	0	119.98	Inf	0.001	0.784	1663	-	-	virNOG26080;COG2801;virNOG15679;euNOG39681	SRL	-	gi|1012320082|gb|KYP32928.1| hypothetical protein KK1_046280 [Cajanus cajan]
c410147_g1	0	34.49	Inf	0.023	1	930	-	-	COG2801;virNOG15679	RL	sp|P04323|POL3_DROME Retrovirus-related Pol polyprotein from transposon 17.6 OS=Drosophila melanogaster GN=pol PE=3 SV=1	gi|1012323716|gb|KYP35812.1| Retrovirus-related Pol polyprotein from transposon 17.6 [Cajanus cajan]
c410427_g1	12.01	41.92	3.49	0.046	1	2646	GO:0016866	-	COG1657;virNOG16951	I	sp|Q8W3Z2|LUPS_BETPL Lupeol synthase OS=Betula platyphylla GN=OSCBPW PE=1 SV=1	gi|630058075|gb|AHY94897.1| cycloartenol synthase [Astragalus membranaceus]
c410523_g1	0	7.14	Inf	0.023	1	613	GO:0030246;GO:0004674;GO:0005524;GO:0016021;GO:0006468;GO:0048544	-	COG0515	T	sp|O81832|Y4729_ARATH G-type lectin S-receptor-like serine/threonine-protein kinase At4g27290 OS=Arabidopsis thaliana GN=At4g27290 PE=3 SV=4	gi|357490195|ref|XP_003615385.1| S-locus lectin kinase family protein, putative [Medicago truncatula] gi|355516720|gb|AES98343.1| S-locus lectin kinase family protein, putative [Medicago truncatula]
c410564_g1	5.95	31.2	5.25	0.018	1	929	-	-	-	-	-	-
c410565_g1	0	363.61	Inf	0.033	1	1079	-	-	-	-	-	-
c410651_g1	4.27	25.97	6.08	0.018	1	2629	GO:0016021;GO:0015238;GO:0015297;GO:0006855	-	virNOG05747	R	sp|Q9SFB0|DTX43_ARATH Protein DETOXIFICATION 43 OS=Arabidopsis thaliana GN=DTX43 PE=1 SV=1	gi|502127933|ref|XP_004499881.1| PREDICTED: MATE efflux family protein FRD3-like [Cicer arietinum]
c410658_g1	2.46	17.8	7.22	0.026	1	906	-	-	-	-	-	-
c410734_g1	11.79	42.6	3.61	0.039	1	1383	-	-	virNOG05810;poaNOG22480;KOG0017;virNOG27473	R	sp|Q94HW2|POLR1_ARATH Retrovirus-related Pol polyprotein from transposon RE1 OS=Arabidopsis thaliana GN=RE1 PE=2 SV=1	gi|1012344561|gb|KYP55753.1| Retrovirus-related Pol polyprotein from transposon TNT 1-94 [Cajanus cajan]
c410892_g1	59.88	177.04	2.96	0.03	1	584	-	-	-	-	-	-
c410926_g1	2.8	21.89	7.83	0.013	1	1869	GO:0007018;GO:0005524;GO:0003777;GO:0008017;GO:0005871;GO:0016887	K10400	virNOG40531;COG5059;virNOG03360	Z	sp|F4J1U4|KN12E_ARATH Kinesin-like protein KIN-12E OS=Arabidopsis thaliana GN=KIN12E PE=3 SV=1	gi|922386840|ref|XP_003596937.2| kinesin motor domain protein [Medicago truncatula] gi|657399582|gb|AES67188.2| kinesin motor domain protein [Medicago truncatula]
c410928_g1	0	8.14	Inf	0.014	1	558	GO:0007018;GO:0005524;GO:0003777;GO:0008017;GO:0005871;GO:0016887	-	virNOG40531;COG5059;virNOG03360	Z	sp|F4J1U4|KN12E_ARATH Kinesin-like protein KIN-12E OS=Arabidopsis thaliana GN=KIN12E PE=3 SV=1	gi|922386840|ref|XP_003596937.2| kinesin motor domain protein [Medicago truncatula] gi|657399582|gb|AES67188.2| kinesin motor domain protein [Medicago truncatula]
c411113_g1	0	29.72	Inf	0.042	1	2072	-	-	virNOG27944;virNOG07865;virNOG06895;virNOG13610	T	sp|P25333|HAL4_YEAST Serine/threonine-protein kinase HAL4/SAT4 OS=Saccharomyces cerevisiae (strain ATCC 204508 / S288c) GN=SAT4 PE=1 SV=1	gi|566178522|ref|XP_002308703.2| CBL-interacting protein kinase 25 [Populus trichocarpa] gi|550337238|gb|EEE92226.2| CBL-interacting protein kinase 25 [Populus trichocarpa]
c411236_g1	4.66	25.91	5.56	0.022	1	4950	-	-	virNOG00819;virNOG33673;virNOG19602;COG1245	R	sp|P10978|POLX_TOBAC Retrovirus-related Pol polyprotein from transposon TNT 1-94 OS=Nicotiana tabacum PE=2 SV=1	gi|1012331070|gb|KYP42564.1| Retrovirus-related Pol polyprotein from transposon TNT 1-94 [Cajanus cajan]
c411392_g1	11.13	57.87	5.2	0.006	1	940	-	-	COG2801;virNOG25547	RL	-	gi|1012336350|gb|KYP47653.1| Transposon Ty3-G Gag-Pol polyprotein [Cajanus cajan]
c411827_g1	1.23	13.27	10.81	0.026	1	658	GO:0016702;GO:0046872;GO:0055114;GO:0031408	-	virNOG04223;NOG08763	SO	sp|P09186|LOX3_SOYBN Seed linoleate 9S-lipoxygenase-3 OS=Glycine max GN=LOX1.3 PE=1 SV=1	gi|1021568129|ref|XP_016175283.1| PREDICTED: seed linoleate 9S-lipoxygenase-3-like isoform X1 [Arachis ipaensis]
c411859_g1	0	6.47	Inf	0.035	1	472	-	-	-	-	-	-
c411860_g1	8.88	75.19	8.47	0.01	1	822	-	-	virNOG21775	S	-	gi|357442353|ref|XP_003591454.1| DUF761 domain protein [Medicago truncatula] gi|355480502|gb|AES61705.1| DUF761 domain protein [Medicago truncatula]
c411915_g1	7.08	127.12	17.96	0.021	1	4151	-	-	virNOG00819;virNOG05810;virNOG26380;virNOG28740	R	sp|P10978|POLX_TOBAC Retrovirus-related Pol polyprotein from transposon TNT 1-94 OS=Nicotiana tabacum PE=2 SV=1	gi|52353388|gb|AAU43956.1| unknown protein [Oryza sativa Japonica Group] gi|52353503|gb|AAU44069.1| putative polyprotein [Oryza sativa Japonica Group]
c411969_g1	0	10.94	Inf	0.004	1	547	-	-	-	-	-	-
c412199_g1	0	13.98	Inf	0.001	0.748	841	-	-	-	-	sp|P06748|NPM_HUMAN Nucleophosmin OS=Homo sapiens GN=NPM1 PE=1 SV=2	-
c412281_g1	4.31	23.92	5.55	0.027	1	524	-	-	-	-	-	-
c412444_g1	0	24.34	Inf	0.012	1	1741	-	-	virNOG00344	R	sp|Q8RUN1|ACA1_ORYSJ Calcium-transporting ATPase 1, plasma membrane-type OS=Oryza sativa subsp. japonica GN=ACA1 PE=2 SV=1	gi|922392142|ref|XP_013464481.1| hypothetical protein MTR_2g072880 [Medicago truncatula] gi|657398999|gb|KEH38516.1| hypothetical protein MTR_2g072880 [Medicago truncatula]
c412499_g1	0	28.61	Inf	0.007	1	720	-	-	-	-	-	gi|922326263|ref|XP_013442524.1| DUF674 family protein [Medicago truncatula] gi|657370420|gb|KEH16549.1| DUF674 family protein [Medicago truncatula]
c412595_g1	0	14.76	Inf	0.015	1	1366	-	-	KOG4197;virNOG10647	R	sp|Q9LUJ4|PP248_ARATH Pentatricopeptide repeat-containing protein At3g22670, mitochondrial OS=Arabidopsis thaliana GN=At3g22670 PE=2 SV=1	gi|593788136|ref|XP_007157107.1| hypothetical protein PHAVU_002G043300g [Phaseolus vulgaris] gi|561030522|gb|ESW29101.1| hypothetical protein PHAVU_002G043300g [Phaseolus vulgaris]
c412808_g1	16.87	62.07	3.68	0.023	1	1011	GO:0003677	-	virNOG16192;virNOG21583	R	sp|Q9SLD4|ZAT11_ARATH Zinc finger protein ZAT11 OS=Arabidopsis thaliana GN=ZAT11 PE=2 SV=1	gi|734378297|gb|KHN21982.1| Zinc finger protein ZAT8 [Glycine soja]
c412809_g1	11.71	50.4	4.3	0.017	1	974	GO:0003677	-	virNOG16192;virNOG21583	R	sp|Q9LX85|ZAT8_ARATH Zinc finger protein ZAT8 OS=Arabidopsis thaliana GN=ZAT8 PE=2 SV=1	gi|734378297|gb|KHN21982.1| Zinc finger protein ZAT8 [Glycine soja]
c412940_g1	15.22	55.82	3.67	0.027	1	689	GO:0015976;GO:0004089;GO:0008270	-	virNOG01569	P	sp|Q94CE3|BCA5_ARATH Beta carbonic anhydrase 5, chloroplastic OS=Arabidopsis thaliana GN=BCA5 PE=2 SV=1	gi|388516167|gb|AFK46145.1| unknown [Lotus japonicus]
c413038_g1	0.95	46.99	49.44	0.004	1	848	-	-	-	-	-	-
c413164_g1	22.23	86.63	3.9	0.041	1	1237	GO:0006355;GO:0043565;GO:0003700	-	virNOG17705	K	sp|Q9FMC2|BZP43_ARATH Basic leucine zipper 43 OS=Arabidopsis thaliana GN=BZIP43 PE=1 SV=1	gi|502148785|ref|XP_004507268.1| PREDICTED: basic leucine zipper 43-like [Cicer arietinum]
c413182_g1	7.53	51.44	6.83	0.002	1	759	GO:0046872;GO:0009620;GO:0016021;GO:0051213;GO:0055114;GO:0009617	-	virNOG12867;virNOG03656;COG3491	QR	sp|Q9FLV0|DMR6_ARATH Protein DOWNY MILDEW RESISTANCE 6 OS=Arabidopsis thaliana GN=DMR6 PE=1 SV=1	gi|763785425|gb|KJB52496.1| hypothetical protein B456_008G265000 [Gossypium raimondii]
c413221_g1	0	14.67	Inf	0.001	0.641	1151	-	-	virNOG25560;KOG0017;virNOG27367	SR	-	gi|1012323165|gb|KYP35344.1| hypothetical protein KK1_043625 [Cajanus cajan]
c413222_g1	0.94	23.09	24.53	0.001	0.915	996	-	-	virNOG25560;KOG0017;virNOG27367	SR	-	gi|1012323165|gb|KYP35344.1| hypothetical protein KK1_043625 [Cajanus cajan]
c413357_g1	0.32	7.84	24.75	0.041	1	650	-	-	-	-	-	-
c413419_g1	0	9.83	Inf	0.006	1	1203	GO:0005874;GO:0007017;GO:0005525;GO:0005200;GO:0005737;GO:0003924	-	virNOG01709	Z	sp|P09244|TBB7_CHICK Tubulin beta-7 chain OS=Gallus gallus PE=2 SV=1	gi|902550499|gb|AKR76260.1| beta-1 tubulin [Dendrobium catenatum]
c413424_g1	1.53	13.01	8.53	0.04	1	607	-	-	-	-	-	-
c414142_g1	0	12.17	Inf	0.029	1	735	-	-	-	-	sp|Q86IV5|CTNA_DICDI Countin-1 OS=Dictyostelium discoideum GN=ctnA PE=1 SV=1	-
c414410_g1	3.65	20.17	5.52	0.038	1	1877	-	-	virNOG00819;virNOG19602;KOG0017;virNOG28740	R	sp|Q94HW2|POLR1_ARATH Retrovirus-related Pol polyprotein from transposon RE1 OS=Arabidopsis thaliana GN=RE1 PE=2 SV=1	gi|1012333953|gb|KYP45329.1| Retrovirus-related Pol polyprotein from transposon TNT 1-94 [Cajanus cajan]
c414419_g1	3.04	18.47	6.07	0.041	1	1734	-	-	virNOG00819;virNOG19602;KOG0017;virNOG28740	R	sp|Q94HW2|POLR1_ARATH Retrovirus-related Pol polyprotein from transposon RE1 OS=Arabidopsis thaliana GN=RE1 PE=2 SV=1	gi|1012333953|gb|KYP45329.1| Retrovirus-related Pol polyprotein from transposon TNT 1-94 [Cajanus cajan]
c414536_g1	0	24.57	Inf	0	0.06	2276	-	-	-	-	-	-
c414538_g1	0	48.84	Inf	0.022	1	2111	-	-	-	-	-	-
c414738_g1	124.23	339.86	2.74	0.034	1	2353	GO:0016021;GO:0042578	-	virNOG03530	I	sp|Q7XZU0|SAC9_ARATH Probable phosphoinositide phosphatase SAC9 OS=Arabidopsis thaliana GN=SAC9 PE=1 SV=1	gi|502142904|ref|XP_004505147.1| PREDICTED: probable phosphoinositide phosphatase SAC9 [Cicer arietinum]
c414933_g1	0	7.84	Inf	0.016	1	968	GO:0016310;GO:0016301	-	virNOG06042	T	sp|P63245|RACK1_RAT Receptor of activated protein C kinase 1 OS=Rattus norvegicus GN=Rack1 PE=1 SV=3	gi|145353601|ref|XP_001421096.1| Receptor of activated protein kinase C 1A, component of 40S small ribosomal subunit [Ostreococcus lucimarinus CCE9901] gi|145357301|ref|XP_001422858.1| Receptor of activated protein kinase C 1B, component of 40S small ribosomal subunit [Ostreococcus lucimarinus CCE9901] gi|144581332|gb|ABO99389.1| Receptor of activated protein kinase C 1A, component of 40S small r…
c416175_g1	1.22	17.43	14.24	0.007	1	3105	-	-	virNOG15679	R	sp|P20825|POL2_DROME Retrovirus-related Pol polyprotein from transposon 297 OS=Drosophila melanogaster GN=pol PE=3 SV=1	gi|920708011|gb|KOM50008.1| hypothetical protein LR48_Vigan08g083500 [Vigna angularis]
c416622_g1	0	13.73	Inf	0.013	1	734	-	-	-	-	-	-
c416630_g1	0	13.71	Inf	0.016	1	377	-	-	-	-	-	-
c416669_g1	0	84.75	Inf	0	0.516	1539	-	-	-	-	-	-
c418082_g1	0	14.21	Inf	0.017	1	579	-	-	-	-	-	-
c418084_g1	1.52	13.9	9.13	0.03	1	1346	GO:0003993;GO:0016021;GO:0016311	K14379	virNOG01778	O	sp|Q8H129|PPA3_ARATH Purple acid phosphatase 3 OS=Arabidopsis thaliana GN=PAP3 PE=2 SV=1	gi|920700140|gb|KOM43365.1| hypothetical protein LR48_Vigan05g096900 [Vigna angularis]
c418455_g1	71.62	195.04	2.72	0.044	1	678	-	-	-	-	-	-
c418978_g1	0.32	14.56	45.94	0.01	1	844	-	-	-	-	-	-
c418986_g1	2.8	574.17	205.1	0.007	1	729	GO:0005788	K13993	virNOG17749;KOG0710	O	sp|P19244|HSP41_PEA 22.7 kDa class IV heat shock protein OS=Pisum sativum GN=HSP22.7 PE=2 SV=1	gi|922403325|ref|XP_013468797.1| 22.0 kDa class IV heat shock protein [Medicago truncatula] gi|657404062|gb|KEH42834.1| 22.0 kDa class IV heat shock protein [Medicago truncatula]
c418987_g1	18.88	107.32	5.69	0.027	1	680	-	K13993	virNOG17749;KOG0710	O	sp|P19244|HSP41_PEA 22.7 kDa class IV heat shock protein OS=Pisum sativum GN=HSP22.7 PE=2 SV=1	gi|922403325|ref|XP_013468797.1| 22.0 kDa class IV heat shock protein [Medicago truncatula] gi|657404062|gb|KEH42834.1| 22.0 kDa class IV heat shock protein [Medicago truncatula]
c419017_g1	0	9.94	Inf	0.016	1	560	-	-	-	-	-	-
c419021_g1	0	7.46	Inf	0.019	1	514	GO:0005840	-	virNOG17738	J	sp|O65059|RS15_PICMA 40S ribosomal protein S15 OS=Picea mariana GN=RPS15 PE=2 SV=1	gi|1035964558|gb|OAY84932.1| 40S ribosomal protein S15 [Ananas comosus]
c419770_g1	0	24.19	Inf	0.003	1	903	-	-	-	-	-	-
c419840_g1	0	6.13	Inf	0.039	1	984	GO:0005840;GO:0006412;GO:0003735;GO:0008097	-	virNOG09805	J	sp|P46777|RL5_HUMAN 60S ribosomal protein L5 OS=Homo sapiens GN=RPL5 PE=1 SV=3	gi|6094086|sp|O65353.1|RL5_HELAN RecName: Full=60S ribosomal protein L5 gi|3153904|gb|AAC17448.1| RPL5A-related protein [Helianthus annuus]
c420033_g1	0	15.67	Inf	0	0.51	835	GO:0044699;GO:0046872;GO:0005623;GO:0016491	-	NOG61238;virNOG04154	P	sp|P02794|FRIH_HUMAN Ferritin heavy chain OS=Homo sapiens GN=FTH1 PE=1 SV=2	gi|326498465|dbj|BAJ98660.1| predicted protein [Hordeum vulgare subsp. vulgare]
c420290_g1	0	6.12	Inf	0.039	1	496	-	-	virNOG06042	T	sp|O42249|GBLP_ORENI Guanine nucleotide-binding protein subunit beta-2-like 1 OS=Oreochromis niloticus GN=gnb2l1 PE=2 SV=1	gi|926777746|ref|XP_013897347.1| Guanine nucleotide-binding protein subunit beta-like protein [Monoraphidium neglectum] gi|761966658|gb|KIY98327.1| Guanine nucleotide-binding protein subunit beta-like protein [Monoraphidium neglectum]
c420360_g1	7.4	33.85	4.57	0.026	1	2970	GO:0006598;GO:0046592;GO:0050660;GO:0055114	-	virNOG08408	Q	sp|Q9FNA2|PAO1_ARATH Polyamine oxidase 1 OS=Arabidopsis thaliana GN=PAO1 PE=1 SV=1	gi|502128056|ref|XP_004499921.1| PREDICTED: polyamine oxidase 1 [Cicer arietinum]
c420365_g1	8.64	34.2	3.96	0.04	1	3072	GO:0006598;GO:0046592;GO:0050660;GO:0055114	K13366	virNOG08408	Q	sp|Q9FNA2|PAO1_ARATH Polyamine oxidase 1 OS=Arabidopsis thaliana GN=PAO1 PE=1 SV=1	gi|502128056|ref|XP_004499921.1| PREDICTED: polyamine oxidase 1 [Cicer arietinum]
c420374_g1	11.06	40.67	3.68	0.041	1	2923	GO:0006598;GO:0046592;GO:0050660;GO:0055114	K13366	virNOG08408	Q	sp|Q9FNA2|PAO1_ARATH Polyamine oxidase 1 OS=Arabidopsis thaliana GN=PAO1 PE=1 SV=1	gi|502128056|ref|XP_004499921.1| PREDICTED: polyamine oxidase 1 [Cicer arietinum]
c420375_g1	4.34	25.24	5.82	0.021	1	2467	GO:0006598;GO:0046592;GO:0050660;GO:0055114	K13366	virNOG08408	Q	sp|Q9FNA2|PAO1_ARATH Polyamine oxidase 1 OS=Arabidopsis thaliana GN=PAO1 PE=1 SV=1	gi|502128056|ref|XP_004499921.1| PREDICTED: polyamine oxidase 1 [Cicer arietinum]
c420992_g1	0.92	10.24	11.09	0.046	1	2344	-	-	KOG3707;virNOG00720	S	sp|Q3UVG3|F91A1_MOUSE Protein FAM91A1 OS=Mus musculus GN=Fam91a1 PE=1 SV=1	gi|922357268|ref|XP_003616934.2| FAM91A1-like protein [Medicago truncatula] gi|657385699|gb|AES99892.2| FAM91A1-like protein [Medicago truncatula]
c420998_g1	0.95	11.59	12.2	0.029	1	972	-	-	virNOG01697	S	-	gi|828290409|ref|XP_012573119.1| PREDICTED: LOW QUALITY PROTEIN: uncharacterized protein LOC101501733 [Cicer arietinum]
c421082_g1	1.85	13.32	7.18	0.049	1	1739	GO:0009507	-	virNOG23904;virNOG09384	S	-	gi|922403843|ref|XP_013469053.1| TPR repeat protein [Medicago truncatula] gi|657404375|gb|KEH43091.1| TPR repeat protein [Medicago truncatula]
c421748_g1	2.82	22.19	7.86	0.033	1	814	-	-	-	-	-	-
c422592_g1	0.61	9.15	14.95	0.05	1	1065	-	-	COG2801;KOG0017;virNOG13581	RL	-	gi|1012358374|gb|KYP69558.1| Retrovirus-related Pol polyprotein from transposon 17.6 [Cajanus cajan]
c422610_g1	0	45.18	Inf	0.034	1	649	GO:0016020;GO:0006810;GO:0005739	-	virNOG06028;virNOG09086	C	sp|P51881|ADT2_MOUSE ADP/ATP translocase 2 OS=Mus musculus GN=Slc25a5 PE=1 SV=3	gi|399014|sp|P31692.1|ADT_PARKE RecName: Full=ADP,ATP carrier protein; AltName: Full=ADP/ATP translocase; AltName: Full=Adenine nucleotide translocator; Short=ANT gi|516597|gb|AAA33027.1| ATP/ADP translocator [Parachlorella kessleri]
c422616_g1	0	47.17	Inf	0.043	1	397	GO:0055085;GO:0016021;GO:0005743;GO:0005215	-	virNOG09086	C	sp|P51881|ADT2_MOUSE ADP/ATP translocase 2 OS=Mus musculus GN=Slc25a5 PE=1 SV=3	gi|552822728|ref|XP_005846192.1| ATP/ADP translocator [Chlorella variabilis] gi|307105842|gb|EFN54090.1| ATP/ADP translocator [Chlorella variabilis]
c423146_g1	0	27.64	Inf	0	0.029	2124	-	K00366	virNOG11793	P	sp|P17847|NIR_MAIZE Ferredoxin--nitrite reductase, chloroplastic (Fragment) OS=Zea mays GN=NIR PE=2 SV=1	gi|1004141566|gb|KXZ49557.1| hypothetical protein GPECTOR_20g411 [Gonium pectorale]
c424064_g1	0	21.97	Inf	0.027	1	565	-	-	-	-	-	-
c424392_g1	0	18.59	Inf	0.012	1	1524	GO:0004013;GO:0033353;GO:0005829;GO:0006730	-	virNOG00927;COG0499	H	sp|Q01781|SAHH_PETCR Adenosylhomocysteinase OS=Petroselinum crispum GN=SAHH PE=2 SV=2	gi|302837740|ref|XP_002950429.1| hypothetical protein VOLCADRAFT_74602 [Volvox carteri f. nagariensis] gi|300264434|gb|EFJ48630.1| hypothetical protein VOLCADRAFT_74602 [Volvox carteri f. nagariensis]
c424472_g1	0	8.18	Inf	0.047	1	859	-	-	-	-	-	-
c425606_g1	0	15.35	Inf	0.001	0.801	822	-	-	-	-	-	-
c425607_g1	0	35.15	Inf	0	0.054	820	-	-	-	-	-	-
c425610_g1	0.32	15.67	49.47	0.002	1	590	-	-	-	-	-	-
c426163_g1	32.97	115.9	3.51	0.017	1	2058	GO:0016021	-	KOG1441;virNOG05773	GE	sp|Q9LRP2|PT317_ARATH Probable sugar phosphate/phosphate translocator At3g17430 OS=Arabidopsis thaliana GN=At3g17430 PE=1 SV=1	gi|356556468|ref|XP_003546547.1| PREDICTED: probable sugar phosphate/phosphate translocator At3g17430 [Glycine max] gi|734428313|gb|KHN44695.1| Putative sugar phosphate/phosphate translocator [Glycine soja] gi|947063451|gb|KRH12712.1| hypothetical protein GLYMA_15G188900 [Glycine max]
c426422_g1	0	18.32	Inf	0.002	1	810	-	-	-	-	-	-
c426773_g1	27.88	86.39	3.1	0.034	1	572	GO:0016021	-	virNOG15123;euNOG11331	S	-	gi|965670261|dbj|BAT84868.1| hypothetical protein VIGAN_04233300 [Vigna angularis var. angularis]
c427242_g1	45.6	140.36	3.08	0.027	1	2225	GO:0005774;GO:0009932;GO:0016021;GO:0071805;GO:0015079	-	COG3158;virNOG14534;virNOG02130	P	sp|Q942X8|HAK2_ORYSJ Probable potassium transporter 2 OS=Oryza sativa subsp. japonica GN=HAK2 PE=2 SV=1	gi|593794175|ref|XP_007160126.1| hypothetical protein PHAVU_002G294700g [Phaseolus vulgaris] gi|561033541|gb|ESW32120.1| hypothetical protein PHAVU_002G294700g [Phaseolus vulgaris]
c427527_g1	20.85	71.79	3.44	0.027	1	247	-	-	-	-	-	-
c428247_g1	0	12.6	Inf	0.002	1	1616	-	-	COG2706	G	sp|O34499|6PGL_BACSU 6-phosphogluconolactonase OS=Bacillus subtilis (strain 168) GN=pgl PE=1 SV=1	gi|255085488|ref|XP_002505175.1| predicted protein [Micromonas commoda] gi|226520444|gb|ACO66433.1| predicted protein [Micromonas commoda]
c428285_g1	3.4	40.95	12.03	0.029	1	749	GO:0003677;GO:0005634	-	KOG0724	K	sp|F4JVB8|RADL1_ARATH Protein RADIALIS-like 1 OS=Arabidopsis thaliana GN=RL1 PE=2 SV=1	gi|734312356|gb|KHN00534.1| hypothetical protein glysoja_000202 [Glycine soja] gi|947121696|gb|KRH69902.1| hypothetical protein GLYMA_02G055800 [Glycine max]
c428289_g1	0	42.02	Inf	0.026	1	2099	-	-	-	-	-	-
c428312_g1	0	6.77	Inf	0.028	1	911	-	-	-	-	-	-
c428313_g1	0	5.78	Inf	0.047	1	911	-	-	-	-	-	-
c428542_g1	0.93	14.6	15.66	0.01	1	1096	-	-	virNOG05810;KOG0017;virNOG28740	R	sp|Q9ZT94|POLR2_ARATH Retrovirus-related Pol polyprotein from transposon RE2 OS=Arabidopsis thaliana GN=RE2 PE=4 SV=1	gi|1012357229|gb|KYP68414.1| Retrovirus-related Pol polyprotein from transposon TNT 1-94 [Cajanus cajan]
c428790_g1	3.35	43.27	12.91	0	0.466	1968	GO:0016787;GO:0008152	-	virNOG05177	E	sp|Q9C5C4|ARGE_ARATH Acetylornithine deacetylase OS=Arabidopsis thaliana GN=At4g17830 PE=2 SV=1	gi|502160563|ref|XP_004511787.1| PREDICTED: acetylornithine deacetylase [Cicer arietinum]
c428887_g1	0	153.72	Inf	0.047	1	769	-	-	-	-	-	-
c428947_g1	26.74	140.52	5.25	0.036	1	1043	GO:0016311;GO:0016791	-	virNOG06564;NOG48757	R	sp|Q9FZ62|PPSP2_ARATH Inorganic pyrophosphatase 2 OS=Arabidopsis thaliana GN=At1g17710 PE=2 SV=1	gi|502081252|ref|XP_004486811.1| PREDICTED: inorganic pyrophosphatase 2-like [Cicer arietinum]
c429289_g1	0.32	8.46	26.71	0.036	1	375	-	-	-	-	-	gi|1011995104|ref|XP_015954556.1| PREDICTED: uncharacterized protein LOC107478913 [Arachis duranensis] gi|1012093590|ref|XP_015955448.1| PREDICTED: uncharacterized protein LOC107479863 [Arachis duranensis]
c429326_g1	35.35	139.46	3.95	0.008	1	555	GO:0008152;GO:0016758	-	KOG1192	CG	sp|Q53UH4|DUSKY_IPONI Anthocyanidin 3-O-glucoside 2&apos;&apos;-O-glucosyltransferase OS=Ipomoea nil GN=3GGT PE=1 SV=1	gi|502083867|ref|XP_004487589.1| PREDICTED: anthocyanidin 3-O-glucoside 2&apos;&apos;-O-glucosyltransferase [Cicer arietinum] gi|533214722|gb|AGU14103.1| UDP-glycosyltransferase [Cicer arietinum]
c429841_g1	8.56	51.88	6.06	0.004	1	624	-	-	virNOG21696	R	sp|P14009|14KD_DAUCA 14 kDa proline-rich protein DC2.15 OS=Daucus carota PE=2 SV=1	gi|1012325804|gb|KYP37667.1| 14 kDa proline-rich protein DC2.15 [Cajanus cajan]
c429967_g1	0	16.04	Inf	0.042	1	853	-	-	-	-	-	-
c430042_g1	1.9	16.95	8.92	0.018	1	1560	-	-	virNOG20340;virNOG16824;virNOG12997	SR	-	gi|1012355002|gb|KYP66189.1| hypothetical protein KK1_012473 [Cajanus cajan]
c430702_g1	0	24.52	Inf	0	0.06	2312	-	-	virNOG02106	G	sp|P14618|KPYM_HUMAN Pyruvate kinase PKM OS=Homo sapiens GN=PKM PE=1 SV=4	gi|694315561|ref|XP_009376168.1| PREDICTED: pyruvate kinase, cytosolic isozyme [Pyrus x bretschneideri]
c431160_g1	19.67	68.95	3.51	0.026	1	922	-	-	virNOG11010	S	-	gi|922339115|ref|XP_003621837.2| zinc-finger protein, putative [Medicago truncatula] gi|657376943|gb|AES78055.2| zinc-finger protein, putative [Medicago truncatula]
c431633_g1	0	13.2	Inf	0.004	1	1126	-	-	virNOG06782	T	sp|Q55GV3|PAKC_DICDI Serine/threonine-protein kinase pakC OS=Dictyostelium discoideum GN=pakC PE=1 SV=2	gi|695042000|ref|XP_009408631.1| PREDICTED: mitogen-activated protein kinase kinase kinase 6 isoform X2 [Musa acuminata subsp. malaccensis]
c432293_g1	7.11	37.4	5.26	0.013	1	953	GO:0005488	-	virNOG07442	K	sp|Q1QET5|DNAJ_PSYCK Chaperone protein DnaJ OS=Psychrobacter cryohalolentis (strain K5) GN=dnaJ PE=3 SV=1	gi|356552929|ref|XP_003544814.1| PREDICTED: transcription factor bHLH96-like [Glycine max] gi|947067649|gb|KRH16792.1| hypothetical protein GLYMA_14G178000 [Glycine max]
c432299_g1	0	17.17	Inf	0.03	1	617	-	-	virNOG04578	R	-	gi|357461393|ref|XP_003600978.1| autophagy-related protein [Medicago truncatula] gi|355490026|gb|AES71229.1| autophagy-related protein [Medicago truncatula]
c432439_g1	0	11.6	Inf	0.003	1	482	-	-	-	-	-	-
c432670_g1	12.34	41.86	3.39	0.05	1	699	-	-	virNOG18252	S	sp|Q9SYD8|DABB1_ARATH Stress-response A/B barrel domain-containing protein DABB1 OS=Arabidopsis thaliana GN=DABB1 PE=1 SV=1	gi|502150499|ref|XP_004507983.1| PREDICTED: uncharacterized protein LOC101506559 [Cicer arietinum]
c432713_g1	0.3	8.16	26.8	0.035	1	360	-	-	virNOG02902	I	sp|Q8S4Y1|THIC1_ARATH Acetyl-CoA acetyltransferase, cytosolic 1 OS=Arabidopsis thaliana GN=AAT1 PE=1 SV=1	gi|947125845|gb|KRH74051.1| hypothetical protein GLYMA_02G308500 [Glycine max]
c433034_g1	0.31	38.74	125.86	0.008	1	713	-	-	-	-	-	gi|734323279|gb|KHN04733.1| hypothetical protein glysoja_045595, partial [Glycine soja]
c433048_g1	0.92	37.37	40.47	0.015	1	716	-	-	-	-	-	gi|734323279|gb|KHN04733.1| hypothetical protein glysoja_045595, partial [Glycine soja]
c433049_g1	0.92	85.39	92.48	0.002	1	716	-	-	-	-	-	gi|734323279|gb|KHN04733.1| hypothetical protein glysoja_045595, partial [Glycine soja]
c433256_g1	1.87	16.02	8.58	0.023	1	715	GO:0005525;GO:0003924	-	virNOG06025;COG0699	RU	sp|Q9ZP56|DRP4A_ARATH Putative dynamin-related protein 4A OS=Arabidopsis thaliana GN=DRP4A PE=5 SV=1	gi|357519159|ref|XP_003629868.1| dynamin 4C-like protein [Medicago truncatula] gi|355523890|gb|AET04344.1| dynamin 4C-like protein [Medicago truncatula]
c434308_g1	0	14.94	Inf	0.001	0.606	537	GO:0006810;GO:0005524;GO:0016021;GO:0016887	-	NOG06685;virNOG03762;KOG0065	QR	sp|Q9XIE2|AB36G_ARATH ABC transporter G family member 36 OS=Arabidopsis thaliana GN=ABCG36 PE=1 SV=1	gi|920701256|gb|KOM44481.1| hypothetical protein LR48_Vigan05g208600 [Vigna angularis] gi|965604463|dbj|BAT91639.1| hypothetical protein VIGAN_07024800 [Vigna angularis var. angularis]
c435389_g1	9.91	41.4	4.18	0.033	1	839	-	-	-	-	-	gi|1021554636|ref|XP_016168712.1| PREDICTED: uncharacterized protein LOC107611280 [Arachis ipaensis]
c435578_g1	0	21.49	Inf	0.006	1	1228	-	-	-	-	-	-
c435626_g1	0	31.46	Inf	0.002	1	835	-	-	virNOG02893	TKI	sp|Q8BWD2|IP6K3_MOUSE Inositol hexakisphosphate kinase 3 OS=Mus musculus GN=Ip6k3 PE=2 SV=1	gi|168010179|ref|XP_001757782.1| predicted protein [Physcomitrella patens] gi|162691058|gb|EDQ77422.1| predicted protein [Physcomitrella patens]
c435635_g1	0	12.97	Inf	0.001	0.935	1185	GO:0005524	-	virNOG03266;virNOG05586	O	sp|P63018|HSP7C_RAT Heat shock cognate 71 kDa protein OS=Rattus norvegicus GN=Hspa8 PE=1 SV=1	gi|802565321|ref|XP_012067472.1| PREDICTED: heat shock cognate 70 kDa protein-like [Jatropha curcas] gi|643735310|gb|KDP41951.1| hypothetical protein JCGZ_26969 [Jatropha curcas]
c435805_g1	63.11	371.73	5.89	0	0.485	639	-	-	-	-	-	-
c435826_g1	0	18.07	Inf	0.027	1	1137	-	-	-	-	sp|Q2UUZ1|EGLC_ASPOR Probable glucan endo-1,3-beta-glucosidase eglC OS=Aspergillus oryzae (strain ATCC 42149 / RIB 40) GN=eglC PE=3 SV=1	gi|326526463|dbj|BAJ97248.1| predicted protein [Hordeum vulgare subsp. vulgare]
c436044_g1	0	7.5	Inf	0.019	1	653	-	-	-	-	-	-
c436086_g1	0	15.22	Inf	0.012	1	1005	GO:0005874;GO:0007017;GO:0005525;GO:0005200;GO:0005737;GO:0003924	-	virNOG06165	Z	sp|P09204|TBA1_CHLRE Tubulin alpha-1 chain OS=Chlamydomonas reinhardtii GN=TUBA1 PE=1 SV=1	gi|159467393|ref|XP_001691876.1| alpha tubulin 1 [Chlamydomonas reinhardtii] gi|159490284|ref|XP_001703110.1| alpha tubulin 2 [Chlamydomonas reinhardtii] gi|135394|sp|P09204.1|TBA1_CHLRE RecName: Full=Tubulin alpha-1 chain gi|167442|gb|AAA33095.1| alpha-1 tubulin [Chlamydomonas reinhardtii] gi|27358004|gb|AAN87017.1| alpha tubulin-2 [Chlamydomonas reinhardtii] gi|158270806|gb|EDO96640.1| alpha tu…
c436364_g1	0	7.16	Inf	0.023	1	969	-	-	virNOG25560;KOG0017;virNOG27367	SR	-	gi|502156486|ref|XP_004510498.1| PREDICTED: uncharacterized protein LOC101492265 [Cicer arietinum]
c436399_g1	5.91	32.65	5.52	0.014	1	1169	-	-	-	-	-	-
c437015_g1	0	16.09	Inf	0	0.475	397	-	-	virNOG03086	I	-	gi|643726958|gb|KDP35523.1| hypothetical protein JCGZ_08961 [Jatropha curcas]
c437248_g1	8.09	30.98	3.83	0.048	1	4288	-	-	virNOG13733	R	sp|Q9LFU0|DOT3_ARATH BTB/POZ domain-containing protein DOT3 OS=Arabidopsis thaliana GN=DOT3 PE=2 SV=1	gi|947111014|gb|KRH59340.1| hypothetical protein GLYMA_05G178500 [Glycine max]
c437333_g1	0	11.58	Inf	0.007	1	327	-	-	-	-	-	-
c438130_g1	0.31	8.84	28.72	0.026	1	1504	-	-	KOG0851;virNOG17017	L	-	gi|947045136|gb|KRG94765.1| hypothetical protein GLYMA_19G107800 [Glycine max]
c438210_g1	10.56	51.57	4.88	0.01	1	1562	-	-	virNOG09680	S	sp|Q0WSY2|FPP4_ARATH Filament-like plant protein 4 OS=Arabidopsis thaliana GN=FPP4 PE=1 SV=1	gi|502126252|ref|XP_004499237.1| PREDICTED: filament-like plant protein 4 [Cicer arietinum] gi|828309371|ref|XP_012570830.1| PREDICTED: filament-like plant protein 4 [Cicer arietinum]
c438211_g1	2.44	22.59	9.25	0.009	1	422	-	-	-	-	-	-
c438212_g1	57.08	247.62	4.34	0.003	1	1191	-	-	virNOG09680	S	sp|Q9C698|FPP6_ARATH Filament-like plant protein 6 OS=Arabidopsis thaliana GN=FPP6 PE=1 SV=1	gi|502126252|ref|XP_004499237.1| PREDICTED: filament-like plant protein 4 [Cicer arietinum] gi|828309371|ref|XP_012570830.1| PREDICTED: filament-like plant protein 4 [Cicer arietinum]
c438482_g1	0.62	10.94	17.52	0.037	1	1646	-	-	-	-	-	-
c438522_g1	5.87	30.3	5.16	0.021	1	3536	-	-	virNOG15679;virNOG26647	R	sp|P04323|POL3_DROME Retrovirus-related Pol polyprotein from transposon 17.6 OS=Drosophila melanogaster GN=pol PE=3 SV=1	gi|1012326838|gb|KYP38605.1| Transposon Ty3-G Gag-Pol polyprotein [Cajanus cajan]
c439024_g1	0.62	11.86	18.99	0.016	1	472	GO:0006098;GO:0004801;GO:0005975;GO:0005737	-	virNOG12759;COG0176	G	sp|Q118F4|TAL_TRIEI Transaldolase OS=Trichodesmium erythraeum (strain IMS101) GN=tal PE=3 SV=1	gi|922337895|ref|XP_013446937.1| transaldolase family protein [Medicago truncatula] gi|657375727|gb|KEH20964.1| transaldolase family protein [Medicago truncatula]
c439454_g1	0	38.94	Inf	0.003	1	1423	-	-	-	-	sp|Q2UUZ1|EGLC_ASPOR Probable glucan endo-1,3-beta-glucosidase eglC OS=Aspergillus oryzae (strain ATCC 42149 / RIB 40) GN=eglC PE=3 SV=1	gi|326526463|dbj|BAJ97248.1| predicted protein [Hordeum vulgare subsp. vulgare]
c440218_g1	7.16	30.23	4.22	0.037	1	1009	GO:0015074;GO:0003676	-	COG2801;virNOG15679	RL	sp|P04323|POL3_DROME Retrovirus-related Pol polyprotein from transposon 17.6 OS=Drosophila melanogaster GN=pol PE=3 SV=1	gi|27764548|gb|AAO23078.1| polyprotein [Glycine max]
c440252_g1	3.74	21.35	5.7	0.029	1	809	-	-	-	-	-	-
c440442_g1	3.69	20.81	5.64	0.033	1	1099	-	-	-	-	-	-
c440503_g1	0.32	8.48	26.77	0.031	1	1171	-	-	-	-	-	-
c440524_g1	1.84	28.21	15.36	0.001	0.788	823	-	-	-	-	-	-
c441151_g1	0	8.14	Inf	0.014	1	575	-	-	-	-	-	-
c441275_g1	4.31	29.43	6.83	0.024	1	1231	-	-	-	-	-	-
c441438_g1	3.67	36.83	10.05	0.048	1	1343	GO:0000166	-	NOG196372;COG4886;NOG96741	SKR	sp|F4J339|RPP1_ARATH Probable disease resistance protein RPP1 OS=Arabidopsis thaliana GN=RPP1 PE=2 SV=1	gi|922397581|ref|XP_013465999.1| disease resistance protein (TIR-NBS-LRR class), putative [Medicago truncatula] gi|657400995|gb|KEH40038.1| disease resistance protein (TIR-NBS-LRR class), putative [Medicago truncatula]
c441455_g1	39.4	160.64	4.08	0.015	1	2715	GO:0043531;GO:0007165;GO:0005524;GO:0006952	-	NOG96741	R	sp|Q40392|TMVRN_NICGU TMV resistance protein N OS=Nicotiana glutinosa GN=N PE=1 SV=1	gi|922356218|ref|XP_003613569.2| disease resistance protein [Medicago truncatula] gi|657384642|gb|AES96527.2| disease resistance protein [Medicago truncatula]
c441456_g1	36.33	158.63	4.37	0.004	1	2790	GO:0043531;GO:0007165;GO:0005524;GO:0006952	-	NOG96741	R	sp|Q40392|TMVRN_NICGU TMV resistance protein N OS=Nicotiana glutinosa GN=N PE=1 SV=1	gi|922356218|ref|XP_003613569.2| disease resistance protein [Medicago truncatula] gi|657384642|gb|AES96527.2| disease resistance protein [Medicago truncatula]
c441468_g1	0.32	9.22	29.09	0.023	1	386	-	-	-	-	-	-
c441533_g1	49.81	158.68	3.19	0.022	1	1825	GO:0016787;GO:0005524	-	virNOG00915	A	sp|O94387|YGSA_SCHPO Uncharacterized ATP-dependent helicase C29A10.10c OS=Schizosaccharomyces pombe (strain 972 / ATCC 24843) GN=SPBC29A10.10c PE=3 SV=1	gi|828318893|ref|XP_012572407.1| PREDICTED: uncharacterized protein LOC101506652 [Cicer arietinum]
c441539_g1	12.18	43	3.53	0.041	1	683	GO:0016787;GO:0005524	-	COG1112;virNOG00915	AL	-	gi|1012350104|gb|KYP61294.1| Helicase SEN1 [Cajanus cajan]
c441629_g1	0.3	13.27	43.59	0.004	1	572	-	-	virNOG22959	R	sp|O65278|ULP1B_ARATH Putative ubiquitin-like-specific protease 1B OS=Arabidopsis thaliana GN=ULP1B PE=5 SV=2	gi|922328279|ref|XP_013443532.1| Ulp1 protease family, carboxy-terminal domain protein [Medicago truncatula] gi|657371570|gb|KEH17557.1| Ulp1 protease family, carboxy-terminal domain protein [Medicago truncatula]
c441630_g1	5.3	26.56	5.01	0.028	1	983	-	-	virNOG22959	R	sp|O65278|ULP1B_ARATH Putative ubiquitin-like-specific protease 1B OS=Arabidopsis thaliana GN=ULP1B PE=5 SV=2	gi|922395739|ref|XP_003590221.2| hypothetical protein MTR_1g050140 [Medicago truncatula] gi|657402476|gb|AES60472.2| hypothetical protein MTR_1g050140 [Medicago truncatula]
c441632_g1	2.22	33.73	15.21	0	0.525	942	-	-	virNOG03303;virNOG31642;virNOG22959	R	-	gi|922395739|ref|XP_003590221.2| hypothetical protein MTR_1g050140 [Medicago truncatula] gi|657402476|gb|AES60472.2| hypothetical protein MTR_1g050140 [Medicago truncatula]
c441661_g1	0	6.48	Inf	0.032	1	221	-	-	-	-	-	-
c442023_g1	4.74	25.69	5.42	0.031	1	3009	-	-	COG2801	L	-	gi|729325187|ref|XP_010534752.1| PREDICTED: uncharacterized protein LOC104810252 [Tarenaya hassleriana]
c442025_g1	2.51	19.17	7.65	0.019	1	893	-	-	-	-	-	-
c442205_g1	0	6.17	Inf	0.039	1	2518	GO:0015074;GO:0003676	-	COG2801;virNOG26647;virNOG15679	RL	sp|Q99315|YG31B_YEAST Transposon Ty3-G Gag-Pol polyprotein OS=Saccharomyces cerevisiae (strain ATCC 204508 / S288c) GN=TY3B-G PE=1 SV=3	gi|27764548|gb|AAO23078.1| polyprotein [Glycine max]
c442684_g1	0	7.11	Inf	0.025	1	614	GO:0043169;GO:0008152;GO:0003824	-	KOG1356;virNOG07059	K	sp|Q9SSE9|JMJ25_ARATH Lysine-specific demethylase JMJ25 OS=Arabidopsis thaliana GN=JMJ25 PE=1 SV=1	gi|828305607|ref|XP_012570196.1| PREDICTED: lysine-specific demethylase JMJ25-like [Cicer arietinum]
c442782_g1	0	15.25	Inf	0.007	1	1240	-	-	virNOG05592;virNOG34815;virNOG00152	KR	sp|Q9UTA1|YL8J_SCHPO Zinc finger protein C25B8.19c OS=Schizosaccharomyces pombe (strain 972 / ATCC 24843) GN=SPAC25B8.19c PE=4 SV=2	gi|612389192|ref|XP_007510116.1| PREDICTED: zinc finger protein 347-like [Bathycoccus prasinos] gi|412992481|emb|CCO18461.1| PREDICTED: zinc finger protein 347-like [Bathycoccus prasinos]
c443020_g1	0	7.47	Inf	0.019	1	662	-	-	-	-	-	-
c443064_g1	1.27	19.35	15.27	0.004	1	657	-	-	-	-	-	-
c443093_g1	0	23.24	Inf	0.044	1	1144	GO:0016787	-	virNOG00550	R	sp|Q9GJT2|ESTD_PIG S-formylglutathione hydrolase OS=Sus scrofa GN=ESD PE=2 SV=1	gi|168021781|ref|XP_001763419.1| predicted protein [Physcomitrella patens] gi|162685212|gb|EDQ71608.1| predicted protein [Physcomitrella patens]
c443424_g1	0	21.52	Inf	0.012	1	1685	-	-	-	-	sp|Q8R1X6|SPART_MOUSE Spartin OS=Mus musculus GN=Spart PE=1 SV=1	-
c443500_g1	0	45.48	Inf	0	0.51	1225	GO:0006413;GO:0003743;GO:0005622;GO:0003746;GO:0006414;GO:0005525;GO:0003924	-	COG5256;virNOG10116	J	sp|P90519|EF1A_CRYPV Elongation factor 1-alpha OS=Cryptosporidium parvum PE=2 SV=1	gi|302832938|ref|XP_002948033.1| eukaryotic translation elongation factor 1 alpha 2 [Volvox carteri f. nagariensis] gi|300266835|gb|EFJ51021.1| eukaryotic translation elongation factor 1 alpha 2 [Volvox carteri f. nagariensis]
c443704_g1	0	14.06	Inf	0.004	1	1314	-	-	virNOG22801	R	-	gi|357501279|ref|XP_003620928.1| F-box protein interaction domain protein [Medicago truncatula] gi|355495943|gb|AES77146.1| F-box protein interaction domain protein [Medicago truncatula]
c444101_g1	0	13.29	Inf	0.001	0.866	1419	-	-	virNOG02205	K	sp|P29386|AGL6_ARATH Agamous-like MADS-box protein AGL6 OS=Arabidopsis thaliana GN=AGL6 PE=1 SV=2	gi|593265510|ref|XP_007134933.1| hypothetical protein PHAVU_010G087900g [Phaseolus vulgaris] gi|561007978|gb|ESW06927.1| hypothetical protein PHAVU_010G087900g [Phaseolus vulgaris]
c444103_g1	2.21	67.07	30.41	0	0.01	1116	GO:0005634;GO:0003677;GO:0006355;GO:0003700;GO:0046983	-	virNOG02205	K	sp|Q6EU39|MADS6_ORYSJ MADS-box transcription factor 6 OS=Oryza sativa subsp. japonica GN=MADS6 PE=1 SV=1	gi|593265510|ref|XP_007134933.1| hypothetical protein PHAVU_010G087900g [Phaseolus vulgaris] gi|561007978|gb|ESW06927.1| hypothetical protein PHAVU_010G087900g [Phaseolus vulgaris]
c444105_g1	4.41	64.29	14.57	0	0.11	1063	GO:0005634;GO:0003677;GO:0006355;GO:0003700;GO:0046983	K09264	virNOG02205	K	sp|P29386|AGL6_ARATH Agamous-like MADS-box protein AGL6 OS=Arabidopsis thaliana GN=AGL6 PE=1 SV=2	gi|593265510|ref|XP_007134933.1| hypothetical protein PHAVU_010G087900g [Phaseolus vulgaris] gi|561007978|gb|ESW06927.1| hypothetical protein PHAVU_010G087900g [Phaseolus vulgaris]
c444190_g1	0	161.19	Inf	0	0	1910	-	-	-	-	sp|Q9JJ09|NPT2B_RAT Sodium-dependent phosphate transport protein 2B OS=Rattus norvegicus GN=Slc34a2 PE=1 SV=1	gi|255084473|ref|XP_002508811.1| Phosphate:Na+ symporter [Micromonas commoda] gi|226524088|gb|ACO70069.1| Phosphate:Na+ symporter [Micromonas commoda]
c444881_g1	0	19.26	Inf	0.017	1	1450	-	-	-	-	-	-
c444889_g1	0	6.78	Inf	0.028	1	895	-	-	-	-	-	-
c444891_g1	0	15.52	Inf	0.043	1	1404	-	-	-	-	-	-
c444992_g1	12.43	175.96	14.16	0	0.014	1373	GO:0042973;GO:0005975	-	euNOG04221;virNOG04186	R	sp|Q03467|E13B_PEA Glucan endo-1,3-beta-glucosidase OS=Pisum sativum PE=2 SV=1	gi|55818553|gb|AAV66071.1| acidic glucanase [Medicago sativa]
c446239_g1	0	7.77	Inf	0.035	1	1252	GO:0009331;GO:0046168;GO:0005975;GO:0051287;GO:0055114;GO:0004367	-	virNOG03099	C	sp|O22216|GPDHC_ARATH Glycerol-3-phosphate dehydrogenase [NAD(+)] GPDHC1, cytosolic OS=Arabidopsis thaliana GN=GPDHC1 PE=2 SV=1	gi|502123247|ref|XP_004498046.1| PREDICTED: glycerol-3-phosphate dehydrogenase [NAD(+)] GPDHC1, cytosolic isoform X1 [Cicer arietinum]
c446242_g1	11.66	42.56	3.65	0.039	1	2294	-	-	virNOG12031;virNOG09129	S	sp|Q8GZ92|BRXL4_ARATH Protein Brevis radix-like 4 OS=Arabidopsis thaliana GN=BRXL4 PE=2 SV=1	gi|356547921|ref|XP_003542353.1| PREDICTED: protein Brevis radix-like 4 [Glycine max] gi|947070371|gb|KRH19262.1| hypothetical protein GLYMA_13G108200 [Glycine max]
c446584_g1	0	11.56	Inf	0.009	1	1312	-	-	-	-	-	-
c446588_g1	0	11.59	Inf	0.029	1	1771	-	-	-	-	-	-
c446946_g1	0	8.52	Inf	0.013	1	1180	-	-	virNOG12643	R	sp|O13899|YF38_SCHPO Uncharacterized CDP-alcohol phosphatidyltransferase class-I family protein C22A12.08c OS=Schizosaccharomyces pombe (strain 972 / ATCC 24843) GN=SPAC22A12.08c PE=3 SV=1	gi|1025349461|ref|XP_016432798.1| PREDICTED: uncharacterized protein YKR070W-like [Nicotiana tabacum] gi|1025349473|ref|XP_016432818.1| PREDICTED: uncharacterized protein YKR070W-like [Nicotiana tabacum]
c447817_g1	0	16.05	Inf	0	0.475	2039	-	-	-	-	sp|P48057|SC6A1_MUSCO Sodium- and chloride-dependent GABA transporter 1 OS=Mus cookii GN=Slc6a1 PE=2 SV=1	gi|303271945|ref|XP_003055334.1| neurotransmitter:Sodium symporter family, partial [Micromonas pusilla CCMP1545] gi|226463308|gb|EEH60586.1| neurotransmitter:Sodium symporter family, partial [Micromonas pusilla CCMP1545]
c448319_g1	0	19.7	Inf	0.002	1	869	-	-	-	-	sp|D4ATM6|A7590_ARTBC Uncharacterized secreted protein ARB_07590 OS=Arthroderma benhamiae (strain ATCC MYA-4681 / CBS 112371) GN=ARB_07590 PE=1 SV=1	-
c448503_g1	0	13.87	Inf	0.01	1	906	-	-	-	-	-	-
c448505_g1	0	49.79	Inf	0.001	0.678	1243	-	-	-	-	-	-
c448506_g1	0	10.18	Inf	0.006	1	723	-	-	-	-	-	-
c448526_g1	0	22.17	Inf	0.025	1	1082	-	-	-	-	-	gi|326512020|dbj|BAJ95991.1| predicted protein [Hordeum vulgare subsp. vulgare]
c448663_g1	0	15	Inf	0.008	1	744	-	-	-	-	-	-
c448747_g1	0	10.59	Inf	0.025	1	929	-	-	-	-	-	-
c448752_g1	0	6.78	Inf	0.027	1	968	-	-	-	-	-	-
c448764_g1	0	34.04	Inf	0.001	0.75	680	-	-	-	-	-	-
c449025_g1	0	6.49	Inf	0.032	1	1502	-	-	-	-	-	-
c449149_g1	0	15.35	Inf	0.008	1	854	-	-	-	-	-	-
c449150_g1	0	34.16	Inf	0.007	1	1213	-	-	-	-	-	-
c449163_g1	0	24.73	Inf	0.005	1	862	-	-	-	-	sp|D4ATS1|A7637_ARTBC Uncharacterized secreted protein ARB_07637 OS=Arthroderma benhamiae (strain ATCC MYA-4681 / CBS 112371) GN=ARB_07637 PE=1 SV=1	-
c449343_g1	0	20.44	Inf	0.003	1	1622	-	-	virNOG27289;virNOG34815	R	sp|Q4WJ81|CRZA_ASPFU C2H2 finger domain transcription factor crzA OS=Neosartorya fumigata (strain ATCC MYA-4609 / Af293 / CBS 101355 / FGSC A1100) GN=crzA PE=1 SV=1	gi|612389192|ref|XP_007510116.1| PREDICTED: zinc finger protein 347-like [Bathycoccus prasinos] gi|412992481|emb|CCO18461.1| PREDICTED: zinc finger protein 347-like [Bathycoccus prasinos]
c449394_g1	0	23.43	Inf	0.002	1	2124	-	-	-	-	-	-
c449438_g1	3.71	19.78	5.33	0.041	1	1051	-	-	-	-	-	-
c449451_g1	76.72	234.57	3.06	0.022	1	620	GO:0044271;GO:0042742;GO:0016874;GO:0044763;GO:0042398;GO:0000166;GO:0044550;GO:0044272;GO:0009507	-	virNOG12291	H	sp|Q9ZNX6|GSH1_MEDTR Glutamate--cysteine ligase, chloroplastic OS=Medicago truncatula GN=GSH1 PE=2 SV=1	gi|217069890|gb|ACJ83305.1| unknown [Medicago truncatula] gi|388518825|gb|AFK47474.1| unknown [Medicago truncatula]
c449491_g1	0	13.86	Inf	0.012	1	989	GO:0000166	-	virNOG08418	TD	sp|P87032|GPA1_USTMA Guanine nucleotide-binding protein alpha-1 subunit OS=Ustilago maydis (strain 521 / FGSC 9021) GN=GPA1 PE=3 SV=1	gi|326501236|dbj|BAJ98849.1| predicted protein [Hordeum vulgare subsp. vulgare]
c450006_g1	0	6.49	Inf	0.032	1	421	GO:0043531;GO:0007165;GO:0006952;GO:0016021	-	virNOG00842;NOG05513	TR	sp|Q9SSN3|TIR_ARATH Toll/interleukin-1 receptor-like protein OS=Arabidopsis thaliana GN=TIR PE=1 SV=1	gi|357516577|ref|XP_003628577.1| disease resistance protein (TIR-NBS-LRR class), putative [Medicago truncatula] gi|355522599|gb|AET03053.1| disease resistance protein (TIR-NBS-LRR class), putative [Medicago truncatula]
c450274_g1	5.6	24.84	4.44	0.043	1	863	-	-	virNOG19576	S	-	gi|947124362|gb|KRH72568.1| hypothetical protein GLYMA_02G2205001, partial [Glycine max] gi|947124363|gb|KRH72569.1| hypothetical protein GLYMA_02G2205001, partial [Glycine max] gi|947124364|gb|KRH72570.1| hypothetical protein GLYMA_02G2205001, partial [Glycine max]
c450315_g1	0.95	29.29	30.82	0.001	0.935	2776	GO:0003824	-	virNOG28910;COG1502	I	sp|Q9M9W8|PLDZ2_ARATH Phospholipase D zeta 2 OS=Arabidopsis thaliana GN=PLPZETA2 PE=1 SV=2	gi|568384778|ref|NP_001275522.1| uncharacterized protein LOC100796914 [Glycine max] gi|551701381|gb|AGY36140.1| phospholipase D [Glycine max] gi|947043201|gb|KRG92925.1| hypothetical protein GLYMA_20G238000 [Glycine max]
c450316_g1	0.92	18.73	20.28	0.003	1	1288	GO:0004630;GO:0070290	-	virNOG09729;virNOG28910;COG1502	I	sp|Q9M9W8|PLDZ2_ARATH Phospholipase D zeta 2 OS=Arabidopsis thaliana GN=PLPZETA2 PE=1 SV=2	gi|947043199|gb|KRG92923.1| hypothetical protein GLYMA_20G238000 [Glycine max] gi|947043200|gb|KRG92924.1| hypothetical protein GLYMA_20G238000 [Glycine max]
c450388_g1	0	7.47	Inf	0.019	1	1818	GO:0016020;GO:0005488	-	virNOG13792	O	sp|Q6Q487|CALX_ASPFU Calnexin homolog OS=Neosartorya fumigata (strain ATCC MYA-4609 / Af293 / CBS 101355 / FGSC A1100) GN=AFUA_4G12850 PE=2 SV=2	gi|326509145|dbj|BAJ86965.1| predicted protein [Hordeum vulgare subsp. vulgare]
c450389_g1	0	20.78	Inf	0.003	1	1868	GO:0016020;GO:0005488	-	virNOG13792	O	sp|D4AVD4|CALX_ARTBC Calnexin homolog ARB_00147 OS=Arthroderma benhamiae (strain ATCC MYA-4681 / CBS 112371) GN=ARB_00147 PE=3 SV=1	gi|326509145|dbj|BAJ86965.1| predicted protein [Hordeum vulgare subsp. vulgare]
c450631_g1	15.8	54.91	3.47	0.034	1	754	-	-	virNOG21517	S	-	gi|593532918|ref|XP_007142255.1| hypothetical protein PHAVU_008G265600g [Phaseolus vulgaris] gi|593533073|ref|XP_007142258.1| hypothetical protein PHAVU_008G265600g [Phaseolus vulgaris] gi|561015388|gb|ESW14249.1| hypothetical protein PHAVU_008G265600g [Phaseolus vulgaris] gi|561015391|gb|ESW14252.1| hypothetical protein PHAVU_008G265600g [Phaseolus vulgaris]
c451011_g1	0	12.64	Inf	0.002	1	695	GO:0005840;GO:0006412;GO:0003735	-	COG2125;virNOG01415	J	sp|P62755|RS6_RAT 40S ribosomal protein S6 OS=Rattus norvegicus GN=Rps6 PE=1 SV=1	gi|902198017|gb|KNA13581.1| hypothetical protein SOVF_115380 [Spinacia oleracea]
c451586_g1	6.91	35.12	5.08	0.016	1	563	GO:0003676	-	virNOG31300;KOG0017	R	sp|Q94HW2|POLR1_ARATH Retrovirus-related Pol polyprotein from transposon RE1 OS=Arabidopsis thaliana GN=RE1 PE=2 SV=1	gi|1012362666|gb|KYP73849.1| Retrovirus-related Pol polyprotein from transposon TNT 1-94 [Cajanus cajan]
c451641_g1	0	9.86	Inf	0.007	1	622	-	-	virNOG03710	R	sp|Q9VBX1|NEMF_DROME Nuclear export mediator factor NEMF homolog OS=Drosophila melanogaster GN=Clbn PE=1 SV=2	gi|698536208|ref|XP_009764435.1| PREDICTED: nuclear export mediator factor NEMF homolog [Nicotiana sylvestris] gi|1025118779|ref|XP_016462765.1| PREDICTED: nuclear export mediator factor NEMF homolog [Nicotiana tabacum]
c451734_g1	0	7.5	Inf	0.021	1	922	-	-	-	-	sp|C7Z147|GFA_NECH7 Putative glutathione-dependent formaldehyde-activating enzyme OS=Nectria haematococca (strain 77-13-4 / ATCC MYA-4622 / FGSC 9596 / MPVI) GN=NECHADRAFT_69107 PE=3 SV=2	-
c451970_g1	4.38	25.59	5.84	0.019	1	848	GO:0046872;GO:0006281;GO:0043234;GO:0006351;GO:0044428	-	virNOG01872	K	sp|Q9ZVN9|TF2H2_ARATH General transcription factor IIH subunit 2 OS=Arabidopsis thaliana GN=GTF2H2 PE=1 SV=1	gi|502108084|ref|XP_004493385.1| PREDICTED: general transcription factor IIH subunit 2 [Cicer arietinum] gi|828299874|ref|XP_012569253.1| PREDICTED: general transcription factor IIH subunit 2 [Cicer arietinum]
c452538_g1	0	7.48	Inf	0.019	1	2237	-	-	-	-	-	gi|683419182|gb|AIN39823.1| hypothetical protein [Zoysia matrella]
c452856_g1	2.21	14.36	6.5	0.048	1	710	-	K14488	virNOG21462;virNOG26342;virNOG22665	S	sp|Q9SGU2|SAU71_ARATH Auxin-responsive protein SAUR71 OS=Arabidopsis thaliana GN=SAUR71 PE=2 SV=1	gi|922337957|ref|XP_013446968.1| SAUR-like auxin-responsive family protein [Medicago truncatula] gi|657375769|gb|KEH20995.1| SAUR-like auxin-responsive family protein [Medicago truncatula]
c452961_g1	0.63	11.53	18.19	0.017	1	634	-	-	-	-	-	-
c452966_g1	1.24	11.9	9.62	0.039	1	695	GO:0043231;GO:0080043;GO:0080044;GO:0009813;GO:0052696	-	virNOG05770	CG	sp|Q9ZQ97|U73C4_ARATH UDP-glycosyltransferase 73C4 OS=Arabidopsis thaliana GN=UGT73C4 PE=2 SV=1	gi|1012359810|gb|KYP70994.1| Cytokinin-O-glucosyltransferase 3 [Cajanus cajan]
c453178_g1	0	6.14	Inf	0.039	1	674	GO:0005622	-	virNOG00951	J	sp|P32969|RL9_HUMAN 60S ribosomal protein L9 OS=Homo sapiens GN=RPL9 PE=1 SV=1	gi|695002375|ref|XP_009421455.1| PREDICTED: 60S ribosomal protein L9-like [Musa acuminata subsp. malaccensis]
c453269_g1	1.58	40.42	25.52	0.012	1	1860	-	-	virNOG00819;KOG0017	R	sp|Q9ZT94|POLR2_ARATH Retrovirus-related Pol polyprotein from transposon RE2 OS=Arabidopsis thaliana GN=RE2 PE=4 SV=1	gi|657955251|ref|XP_008369089.1| PREDICTED: uncharacterized protein LOC103432662 [Malus domestica]
c453270_g1	1.9	44.19	23.25	0.02	1	2018	-	-	virNOG00819;KOG0017	R	sp|Q9ZT94|POLR2_ARATH Retrovirus-related Pol polyprotein from transposon RE2 OS=Arabidopsis thaliana GN=RE2 PE=4 SV=1	gi|657955251|ref|XP_008369089.1| PREDICTED: uncharacterized protein LOC103432662 [Malus domestica]
c453340_g1	5.22	28.28	5.42	0.021	1	836	GO:0055085;GO:0005524;GO:0016021;GO:0042626	-	virNOG01035	Q	sp|Q9LHD1|AB15B_ARATH ABC transporter B family member 15 OS=Arabidopsis thaliana GN=ABCB15 PE=3 SV=1	gi|734407049|gb|KHN34172.1| ABC transporter B family member 15 [Glycine soja]
c453348_g1	0	11.94	Inf	0.039	1	502	-	-	-	-	-	-
c453406_g1	0.31	9.56	31.07	0.036	1	2361	-	-	virNOG22502;KOG1075;virNOG09124;virNOG34604	R	-	gi|1012239697|ref|XP_015940551.1| PREDICTED: uncharacterized protein LOC107466087 [Arachis duranensis]
c453473_g1	41.36	119.35	2.89	0.041	1	1399	GO:0004324;GO:0055114	K02641	virNOG05776	C	sp|P10933|FENR1_PEA Ferredoxin--NADP reductase, leaf isozyme, chloroplastic OS=Pisum sativum GN=PETH PE=1 SV=1	gi|356502850|ref|XP_003520228.1| PREDICTED: ferredoxin--NADP reductase, leaf isozyme, chloroplastic [Glycine max] gi|734312293|gb|KHN00471.1| Ferredoxin--NADP reductase, leaf isozyme, chloroplastic [Glycine soja] gi|947121569|gb|KRH69775.1| hypothetical protein GLYMA_02G047600 [Glycine max]
c453552_g1	0	10.92	Inf	0.004	1	920	GO:0047750;GO:0016021;GO:0016125	-	virNOG02142;KOG4826	I	sp|O48962|EBP_ARATH Probable 3-beta-hydroxysteroid-Delta(8),Delta(7)-isomerase OS=Arabidopsis thaliana GN=At1g20050 PE=2 SV=1	gi|593704835|ref|XP_007152791.1| hypothetical protein PHAVU_004G160000g [Phaseolus vulgaris] gi|561026100|gb|ESW24785.1| hypothetical protein PHAVU_004G160000g [Phaseolus vulgaris]
c453558_g1	0	7.83	Inf	0.016	1	847	GO:0047750;GO:0016021;GO:0016125	-	virNOG02142;KOG4826	I	sp|O48962|EBP_ARATH Probable 3-beta-hydroxysteroid-Delta(8),Delta(7)-isomerase OS=Arabidopsis thaliana GN=At1g20050 PE=2 SV=1	gi|593704835|ref|XP_007152791.1| hypothetical protein PHAVU_004G160000g [Phaseolus vulgaris] gi|561026100|gb|ESW24785.1| hypothetical protein PHAVU_004G160000g [Phaseolus vulgaris]
c453599_g1	0	8.17	Inf	0.014	1	860	GO:0019904	-	virNOG01353	O	sp|Q39757|1433_FUCVE 14-3-3-like protein OS=Fucus vesiculosus PE=2 SV=1	gi|168016954|ref|XP_001761013.1| predicted protein [Physcomitrella patens] gi|162687699|gb|EDQ74080.1| predicted protein, partial [Physcomitrella patens]
c453815_g1	0	27.39	Inf	0.006	1	446	-	-	NOG00931;KOG0001;COG5272;virNOG06759	O	sp|P0CG83|UBIQP_HORVU Polyubiquitin (Fragment) OS=Hordeum vulgare PE=2 SV=1	gi|926775740|ref|XP_013896344.1| ubiquitin C, partial [Monoraphidium neglectum] gi|761965261|gb|KIY97324.1| ubiquitin C, partial [Monoraphidium neglectum]
c453817_g1	0	29.5	Inf	0	0.11	529	GO:0005737	-	NOG00931;KOG0001;COG5272;virNOG06759	O	sp|P0CG83|UBIQP_HORVU Polyubiquitin (Fragment) OS=Hordeum vulgare PE=2 SV=1	gi|926775740|ref|XP_013896344.1| ubiquitin C, partial [Monoraphidium neglectum] gi|761965261|gb|KIY97324.1| ubiquitin C, partial [Monoraphidium neglectum]
c453961_g1	0.32	9.21	29.07	0.023	1	210	-	-	-	-	-	-
c454043_g1	10.24	50.62	4.95	0.01	1	428	GO:0005507;GO:0016021;GO:0055114;GO:0016491	-	virNOG06469	Q	sp|Q9SU40|SKU5_ARATH Monocopper oxidase-like protein SKU5 OS=Arabidopsis thaliana GN=SKU5 PE=1 SV=1	gi|502175770|ref|XP_004515738.1| PREDICTED: monocopper oxidase-like protein SKU5 [Cicer arietinum]
c454059_g1	37.03	226.26	6.11	0.004	1	1810	GO:0010215;GO:0016021;GO:0031225;GO:0016049	-	virNOG03295	R	sp|Q9SRT7|COBL1_ARATH COBRA-like protein 1 OS=Arabidopsis thaliana GN=COBL1 PE=2 SV=1	gi|965668626|dbj|BAT83233.1| hypothetical protein VIGAN_04035100 [Vigna angularis var. angularis]
c454064_g1	9	36.26	4.03	0.044	1	993	GO:0010215;GO:0016021;GO:0031225;GO:0016049	-	virNOG03295	R	sp|Q9SRT7|COBL1_ARATH COBRA-like protein 1 OS=Arabidopsis thaliana GN=COBL1 PE=2 SV=1	gi|593332014|ref|XP_007139433.1| hypothetical protein PHAVU_008G029100g [Phaseolus vulgaris] gi|561012566|gb|ESW11427.1| hypothetical protein PHAVU_008G029100g [Phaseolus vulgaris]
c454266_g1	1.56	13.26	8.49	0.036	1	1240	GO:0016020;GO:0043531;GO:0007165;GO:0006952	-	NOG96741	R	sp|Q40392|TMVRN_NICGU TMV resistance protein N OS=Nicotiana glutinosa GN=N PE=1 SV=1	gi|357468503|ref|XP_003604536.1| disease resistance protein (TIR-NBS-LRR class) [Medicago truncatula] gi|355505591|gb|AES86733.1| disease resistance protein (TIR-NBS-LRR class) [Medicago truncatula]
c454378_g1	0	17.01	Inf	0.003	1	1319	-	-	-	-	-	-
c454380_g1	0	34.42	Inf	0.002	1	2390	-	-	-	-	-	-
c454712_g1	0	20.24	Inf	0.002	1	529	-	-	-	-	-	-
c455221_g1	0	168.49	Inf	0.047	1	2096	-	-	-	-	sp|D4ATC3|GAS1_ARTBC 1,3-beta-glucanosyltransferase ARB_07487 OS=Arthroderma benhamiae (strain ATCC MYA-4681 / CBS 112371) GN=ARB_07487 PE=1 SV=1	gi|226491348|ref|NP_001142253.1| uncharacterized protein LOC100274422 [Zea mays] gi|194707854|gb|ACF88011.1| unknown [Zea mays] gi|584138006|gb|EWG47348.1| hypothetical protein FVEG_07477 [Fusarium verticillioides 7600]
c455402_g1	1.22	17.69	14.52	0.007	1	1170	GO:0009567	-	virNOG00868	S	sp|F4KGE8|GIL1_ARATH Protein GRAVITROPIC IN THE LIGHT 1 OS=Arabidopsis thaliana GN=GIL1 PE=2 SV=1	gi|922329911|ref|XP_003629834.2| UNE1-like protein [Medicago truncatula] gi|657375312|gb|AET04310.2| UNE1-like protein [Medicago truncatula]
c455504_g1	22.92	69.96	3.05	0.045	1	255	GO:0005737	-	virNOG06759	O	sp|P42739|UBIQP_ACEPE Polyubiquitin (Fragment) OS=Acetabularia peniculus PE=3 SV=2	gi|926775740|ref|XP_013896344.1| ubiquitin C, partial [Monoraphidium neglectum] gi|761965261|gb|KIY97324.1| ubiquitin C, partial [Monoraphidium neglectum]
c455510_g1	23.15	96.11	4.15	0.009	1	212	GO:0005840;GO:0006412;GO:0003735	-	NOG71918;COG1552;virNOG17380;KOG0003	JO	sp|P69326|UBIQ_WHEAT Ubiquitin OS=Triticum aestivum PE=3 SV=2	gi|302795881|ref|XP_002979703.1| hypothetical protein SELMODRAFT_19615, partial [Selaginella moellendorffii] gi|302813341|ref|XP_002988356.1| hypothetical protein SELMODRAFT_19616, partial [Selaginella moellendorffii] gi|300143758|gb|EFJ10446.1| hypothetical protein SELMODRAFT_19616, partial [Selaginella moellendorffii] gi|300152463|gb|EFJ19105.1| hypothetical protein SELMODRAFT_19615, partial [S…
c456231_g1	0	11.61	Inf	0.045	1	648	GO:0016310;GO:0005524;GO:0016301;GO:0006094;GO:0004612	-	COG1866;virNOG02962	C	sp|Q7RVS9|PCKA_NEUCR Phosphoenolpyruvate carboxykinase (ATP) OS=Neurospora crassa (strain ATCC 24698 / 74-OR23-1A / CBS 708.71 / DSM 1257 / FGSC 987) GN=acu-6 PE=3 SV=2	gi|326497227|dbj|BAK02198.1| predicted protein [Hordeum vulgare subsp. vulgare]
c456773_g1	23.39	86.09	3.68	0.017	1	1810	GO:0016021	-	virNOG13197	F	-	gi|502090135|ref|XP_004489132.1| PREDICTED: clathrin interactor EPSIN 3-like [Cicer arietinum]
c456872_g1	4.06	27.56	6.79	0.011	1	2094	-	-	-	-	-	-
c457109_g1	1.88	23.35	12.43	0.039	1	1544	GO:0005249;GO:0005887;GO:0071805;GO:0042391	-	virNOG11115	P	sp|Q9S9N5|CNGC7_ARATH Putative cyclic nucleotide-gated ion channel 7 OS=Arabidopsis thaliana GN=CNGC7 PE=3 SV=1	gi|502148179|ref|XP_004507066.1| PREDICTED: putative cyclic nucleotide-gated ion channel 8 isoform X2 [Cicer arietinum]
c457241_g1	9.56	55.63	5.82	0.014	1	851	GO:0008152;GO:0016758	-	virNOG15881;virNOG08351;KOG1192	CG	sp|A0A172J2G3|UGT43_PUEML UDP-glycosyltransferase 43 OS=Pueraria montana var. lobata GN=UGT43 PE=1 SV=2	gi|533214760|gb|AGU14122.1| UDP-glycosyltransferase [Cicer arietinum]
c457242_g1	11.99	118.39	9.88	0.011	1	840	GO:0043231;GO:0080043;GO:0080044;GO:0009813;GO:0052696	-	virNOG08351;KOG1192	CG	sp|A0A172J2G3|UGT43_PUEML UDP-glycosyltransferase 43 OS=Pueraria montana var. lobata GN=UGT43 PE=1 SV=2	gi|922390595|ref|XP_013463717.1| UDP-glucose flavonoid 3-O-glucosyltransferase [Medicago truncatula] gi|657398130|gb|KEH37752.1| UDP-glucose flavonoid 3-O-glucosyltransferase [Medicago truncatula]
c457564_g1	0	6.79	Inf	0.027	1	701	GO:0006807;GO:0000166;GO:0016874	-	virNOG00254;COG0174	E	sp|Q9C2U9|GLNA_GIBFU Glutamine synthetase OS=Gibberella fujikuroi GN=GLN1 PE=3 SV=1	gi|567890083|ref|XP_006437562.1| hypothetical protein CICLE_v10031939mg [Citrus clementina] gi|557539758|gb|ESR50802.1| hypothetical protein CICLE_v10031939mg [Citrus clementina]
c457570_g1	0	5.78	Inf	0.047	1	473	GO:0003824	-	virNOG00254;virNOG08307	E	sp|Q9C2U9|GLNA_GIBFU Glutamine synthetase OS=Gibberella fujikuroi GN=GLN1 PE=3 SV=1	gi|159483707|ref|XP_001699902.1| glutamine synthetase [Chlamydomonas reinhardtii] gi|2494744|sp|Q42688.1|GLNA1_CHLRE RecName: Full=Glutamine synthetase cytosolic isozyme; AltName: Full=GS1; AltName: Full=Glutamate--ammonia ligase gi|1353876|gb|AAB01817.1| glutamine synthetase [Chlamydomonas reinhardtii] gi|158281844|gb|EDP07598.1| glutamine synthetase [Chlamydomonas reinhardtii]
c458078_g1	0	13.54	Inf	0.016	1	1381	GO:0006979;GO:0020037;GO:0046872;GO:0004096;GO:0098869;GO:0042744;GO:0055114	-	virNOG34593;virNOG11018	R	sp|A1C8R3|KATG_ASPCL Catalase-peroxidase OS=Aspergillus clavatus (strain ATCC 1007 / CBS 513.65 / DSM 816 / NCTC 3887 / NRRL 1) GN=katG PE=3 SV=1	gi|326498909|dbj|BAK02440.1| predicted protein [Hordeum vulgare subsp. vulgare]
c458141_g1	41.89	135.41	3.23	0.022	1	1548	GO:0005975;GO:0004650	-	virNOG01476	R	sp|A7PZL3|PGLR_VITVI Probable polygalacturonase OS=Vitis vinifera GN=GSVIVT00026920001 PE=1 SV=1	gi|571518638|ref|XP_006597720.1| PREDICTED: probable polygalacturonase isoform X2 [Glycine max] gi|947062765|gb|KRH12026.1| hypothetical protein GLYMA_15G146800 [Glycine max]
c458142_g1	49.35	146.71	2.97	0.031	1	1156	GO:0005975;GO:0004650	-	virNOG01476	R	sp|A7PZL3|PGLR_VITVI Probable polygalacturonase OS=Vitis vinifera GN=GSVIVT00026920001 PE=1 SV=1	gi|571518634|ref|XP_006597719.1| PREDICTED: probable polygalacturonase isoform X1 [Glycine max] gi|947062766|gb|KRH12027.1| hypothetical protein GLYMA_15G146800 [Glycine max]
c458542_g1	4.37	24.12	5.52	0.048	1	1868	-	-	-	-	-	-
c458559_g1	0	5.8	Inf	0.047	1	509	GO:0043168;GO:0032559;GO:0004386;GO:0032550	-	KOG4658;virNOG04327;COG4886;NOG68038	STR	sp|Q9LRR5|DRL21_ARATH Putative disease resistance protein At3g14460 OS=Arabidopsis thaliana GN=At3g14460 PE=3 SV=1	gi|922374648|ref|XP_003598494.2| LRR and NB-ARC domain disease resistance protein [Medicago truncatula] gi|657391900|gb|AES68745.2| LRR and NB-ARC domain disease resistance protein [Medicago truncatula]
c458867_g1	0	39.22	Inf	0.002	1	2218	-	-	virNOG05810;virNOG26380;virNOG28740;virNOG08281	R	sp|P10978|POLX_TOBAC Retrovirus-related Pol polyprotein from transposon TNT 1-94 OS=Nicotiana tabacum PE=2 SV=1	gi|1023984440|gb|KZV22697.1| Cysteine-rich RLK (receptor-like protein kinase) 8 [Dorcoceras hygrometricum]
c458929_g1	5.01	25.96	5.18	0.026	1	2638	-	-	COG2801;virNOG15679	RL	sp|Q8I7P9|POL5_DROME Retrovirus-related Pol polyprotein from transposon opus OS=Drosophila melanogaster GN=pol PE=3 SV=1	gi|951072680|ref|XP_014491815.1| PREDICTED: uncharacterized protein LOC106754318 [Vigna radiata var. radiata]
c459055_g1	0.31	9.18	29.82	0.026	1	1832	-	-	NOG109340;virNOG08281	SR	sp|P10978|POLX_TOBAC Retrovirus-related Pol polyprotein from transposon TNT 1-94 OS=Nicotiana tabacum PE=2 SV=1	gi|77555860|gb|ABA98656.1| retrotransposon protein, putative, Ty1-copia subclass [Oryza sativa Japonica Group]
c459103_g1	0	6.11	Inf	0.039	1	2179	-	-	virNOG08281	R	sp|P10978|POLX_TOBAC Retrovirus-related Pol polyprotein from transposon TNT 1-94 OS=Nicotiana tabacum PE=2 SV=1	gi|10176701|dbj|BAB09923.1| copia-like retrotransposable element [Arabidopsis thaliana]
c459467_g1	0	8.83	Inf	0.01	1	718	GO:0005840	-	virNOG11157	J	sp|P18124|RL7_HUMAN 60S ribosomal protein L7 OS=Homo sapiens GN=RPL7 PE=1 SV=1	gi|302787449|ref|XP_002975494.1| hypothetical protein SELMODRAFT_103994 [Selaginella moellendorffii] gi|300156495|gb|EFJ23123.1| hypothetical protein SELMODRAFT_103994 [Selaginella moellendorffii]
c459687_g1	0	6.44	Inf	0.033	1	1778	GO:0005215	-	KOG0254;virNOG04540	R	sp|P38156|MAL31_YEAST Maltose permease MAL31 OS=Saccharomyces cerevisiae (strain ATCC 204508 / S288c) GN=MAL31 PE=1 SV=1	gi|326531234|dbj|BAK04968.1| predicted protein [Hordeum vulgare subsp. vulgare]
c460213_g1	0.94	10.2	10.84	0.046	1	598	GO:0004252;GO:0006508;GO:0070008	-	virNOG04882;COG1770	OE	sp|Q59536|PTRB_MORLA Protease 2 OS=Moraxella lacunata GN=ptrB PE=3 SV=1	gi|734450044|gb|AJA04996.1| oligopeptidase B [Nicotiana benthamiana]
c460240_g1	41.98	148.4	3.54	0.014	1	358	GO:0005737	-	COG5272;virNOG06759	O	sp|P0CH32|UBQ4_ARATH Polyubiquitin 4 OS=Arabidopsis thaliana GN=UBQ4 PE=3 SV=1	gi|1025139231|ref|XP_016466070.1| PREDICTED: polyubiquitin-like [Nicotiana tabacum]
c460391_g1	4.94	49.97	10.11	0.024	1	696	-	-	virNOG18412	S	-	gi|731324270|ref|XP_010672882.1| PREDICTED: uncharacterized protein At5g39570 isoform X1 [Beta vulgaris subsp. vulgaris] gi|870863923|gb|KMT15056.1| hypothetical protein BVRB_3g061780 [Beta vulgaris subsp. vulgaris]
c461218_g1	201.77	620.8	3.08	0.016	1	5338	GO:0045053;GO:0006623;GO:0019898;GO:0005622	K19525	virNOG08594	U	-	gi|828324334|ref|XP_012573351.1| PREDICTED: uncharacterized protein LOC101488675 [Cicer arietinum]
c461572_g1	0	6.8	Inf	0.027	1	587	-	-	-	-	-	gi|947118374|gb|KRH66623.1| hypothetical protein GLYMA_03G118300 [Glycine max]
c461935_g1	16.82	77.98	4.64	0.007	1	1809	-	-	-	-	-	-
c461954_g1	0	5.78	Inf	0.047	1	556	GO:0008270;GO:0016021;GO:0019706	-	virNOG09464;KOG1311	R	sp|Q9M115|ZDH16_ARATH Protein S-acyltransferase 18 OS=Arabidopsis thaliana GN=PAT18 PE=2 SV=2	gi|1012346437|gb|KYP57629.1| putative S-acyltransferase At4g01730 family [Cajanus cajan]
c462021_g1	0	9.15	Inf	0.018	1	929	GO:0006457	-	virNOG08046;virNOG03792	FO	-	gi|661897942|emb|CDO97909.1| unnamed protein product [Coffea canephora]
c462025_g1	0	8.5	Inf	0.012	1	818	GO:0006457	-	virNOG08046	O	-	gi|661897942|emb|CDO97909.1| unnamed protein product [Coffea canephora]
c462165_g1	1.85	28.3	15.26	0.043	1	601	-	-	COG2801;virNOG15679;KOG0017	RL	-	gi|923695612|ref|XP_013658015.1| PREDICTED: uncharacterized protein LOC106362703 [Brassica napus]
c462215_g1	0	63.03	Inf	0.029	1	856	-	-	-	-	-	-
c462216_g1	0	133.63	Inf	0.036	1	1155	-	-	-	-	-	-
c462476_g1	0.31	10.24	33.28	0.05	1	1381	GO:0008152;GO:0016758	-	KOG1192	CG	sp|Q9ZQ96|U73C3_ARATH UDP-glycosyltransferase 73C3 OS=Arabidopsis thaliana GN=UGT73C3 PE=2 SV=1	gi|357510861|ref|XP_003625719.1| UDP-glucosyltransferase family protein [Medicago truncatula] gi|355500734|gb|AES81937.1| UDP-glucosyltransferase family protein [Medicago truncatula]
c462618_g1	2.17	14.31	6.59	0.048	1	402	-	-	virNOG34812;virNOG21894;virNOG22115	R	sp|Q93V72|PDCB4_ARATH PLASMODESMATA CALLOSE-BINDING PROTEIN 4 OS=Arabidopsis thaliana GN=PDCB4 PE=1 SV=1	gi|502143498|ref|XP_004505363.1| PREDICTED: PLASMODESMATA CALLOSE-BINDING PROTEIN 4 isoform X1 [Cicer arietinum]
c462670_g1	0.94	12.9	13.76	0.031	1	415	-	-	-	-	-	-
c462795_g1	34	103.65	3.05	0.033	1	2013	GO:0046872	-	virNOG05575	KB	sp|F4JYC8|PTM_ARATH DDT domain-containing protein PTM OS=Arabidopsis thaliana GN=PTM PE=1 SV=1	gi|571487903|ref|XP_006590775.1| PREDICTED: uncharacterized protein LOC100800973 isoform X1 [Glycine max] gi|947080288|gb|KRH29077.1| hypothetical protein GLYMA_11G095800 [Glycine max] gi|947080289|gb|KRH29078.1| hypothetical protein GLYMA_11G095800 [Glycine max]
c462829_g1	0	11.55	Inf	0.003	1	1065	GO:0016021	-	virNOG01779	S	sp|Q9ZQR4|Y2452_ARATH DUF21 domain-containing protein At2g14520 OS=Arabidopsis thaliana GN=CBSDUF3 PE=2 SV=2	gi|828286638|ref|XP_012569759.1| PREDICTED: LOW QUALITY PROTEIN: DUF21 domain-containing protein At2g14520-like [Cicer arietinum]
c462834_g1	0.31	13.87	45.06	0.038	1	987	GO:0016021	K16302	virNOG01779	S	sp|Q9ZQR4|Y2452_ARATH DUF21 domain-containing protein At2g14520 OS=Arabidopsis thaliana GN=CBSDUF3 PE=2 SV=2	gi|922387568|ref|XP_013462434.1| magnesium and cobalt efflux protein CorC, putative [Medicago truncatula] gi|657396489|gb|KEH36469.1| magnesium and cobalt efflux protein CorC, putative [Medicago truncatula]
c462875_g1	1.25	17.32	13.87	0.007	1	734	GO:0009507	-	virNOG18145	O	sp|P09887|HS22C_SOYBN Small heat shock protein, chloroplastic (Fragment) OS=Glycine max GN=HSP22 PE=2 SV=1	gi|123563|sp|P09887.1|HS22C_SOYBN RecName: Full=Small heat shock protein, chloroplastic gi|18659|emb|CAA30168.1| hsp22 (181 AA) [Glycine max]
c462880_g1	8.1	98.58	12.18	0	0.087	1143	-	K13993	virNOG18145	O	sp|P09887|HS22C_SOYBN Small heat shock protein, chloroplastic (Fragment) OS=Glycine max GN=HSP22 PE=2 SV=1	gi|356509172|ref|XP_003523325.1| PREDICTED: small heat shock protein, chloroplastic [Glycine max] gi|734370940|gb|KHN19550.1| Small heat shock protein, chloroplastic [Glycine soja] gi|947116018|gb|KRH64320.1| hypothetical protein GLYMA_04G229800 [Glycine max]
c463075_g1	0.31	54.8	178.06	0.001	0.819	717	-	-	-	-	-	-
c463082_g1	0.31	11.89	38.62	0.007	1	874	-	-	-	-	-	-
c463115_g1	97.66	283.36	2.9	0.027	1	3486	GO:0006357;GO:0016592;GO:0001104;GO:0016021	-	virNOG00879	K	sp|H3K2Y6|MED12_ARATH Mediator of RNA polymerase II transcription subunit 12 OS=Arabidopsis thaliana GN=MED12 PE=1 SV=1	gi|571479405|ref|XP_006587851.1| PREDICTED: mediator of RNA polymerase II transcription subunit 12-like isoform X1 [Glycine max] gi|955342738|ref|XP_014617897.1| PREDICTED: mediator of RNA polymerase II transcription subunit 12-like isoform X1 [Glycine max] gi|955342740|ref|XP_014617898.1| PREDICTED: mediator of RNA polymerase II transcription subunit 12-like isoform X1 [Glycine max] gi|947091789…
c463144_g1	0	6.14	Inf	0.039	1	1051	-	-	-	-	-	-
c463168_g1	0.91	17.09	18.71	0.007	1	1379	-	-	COG0679;KOG2722;virNOG06802	SR	sp|F4HWB6|PILS1_ARATH Protein PIN-LIKES 1 OS=Arabidopsis thaliana GN=PILS1 PE=2 SV=1	gi|734407843|gb|KHN34525.1| hypothetical protein glysoja_026146 [Glycine soja]
c463212_g1	1.24	12.22	9.85	0.035	1	1097	GO:0005643;GO:0006913	-	virNOG02902;virNOG03707	SI	sp|Q8S4Y1|THIC1_ARATH Acetyl-CoA acetyltransferase, cytosolic 1 OS=Arabidopsis thaliana GN=AAT1 PE=1 SV=1	gi|920701842|gb|KOM45067.1| hypothetical protein LR48_Vigan06g037300 [Vigna angularis] gi|965614536|dbj|BAU00169.1| hypothetical protein VIGAN_10173600 [Vigna angularis var. angularis]
c463219_g1	1.86	13.63	7.35	0.045	1	367	-	-	euNOG01906;virNOG03707	S	sp|Q8RWH9|NUP58_ARATH Nuclear pore complex protein NUP58 OS=Arabidopsis thaliana GN=NUP58 PE=1 SV=1	gi|1021511664|ref|XP_016199129.1| PREDICTED: nuclear pore complex protein NUP58 [Arachis ipaensis]
c463278_g1	0	11.68	Inf	0.048	1	961	-	-	-	-	-	-
c463341_g1	0.3	8.87	29.14	0.026	1	649	-	-	virNOG00344	R	-	gi|922392142|ref|XP_013464481.1| hypothetical protein MTR_2g072880 [Medicago truncatula] gi|657398999|gb|KEH38516.1| hypothetical protein MTR_2g072880 [Medicago truncatula]
c463498_g1	0	7.52	Inf	0.019	1	874	-	-	-	-	-	-
c463501_g1	0	154.76	Inf	0.007	1	3019	-	-	-	-	sp|Q59VM4|RPN4_CANAL Transcriptional regulator RPN4 OS=Candida albicans (strain SC5314 / ATCC MYA-2876) GN=RPN4 PE=1 SV=1	-
c463502_g1	0	21.46	Inf	0	0.349	1861	-	-	-	-	sp|Q59VM4|RPN4_CANAL Transcriptional regulator RPN4 OS=Candida albicans (strain SC5314 / ATCC MYA-2876) GN=RPN4 PE=1 SV=1	-
c463505_g1	0	58.52	Inf	0.013	1	3088	-	-	-	-	sp|Q59VM4|RPN4_CANAL Transcriptional regulator RPN4 OS=Candida albicans (strain SC5314 / ATCC MYA-2876) GN=RPN4 PE=1 SV=1	-
c464157_g1	5.9	26.58	4.5	0.038	1	1343	-	-	-	-	-	-
c464495_g1	15.2	66.33	4.36	0.029	1	2442	-	-	COG2801;virNOG26647;virNOG15679	RL	sp|Q7LHG5|YI31B_YEAST Transposon Ty3-I Gag-Pol polyprotein OS=Saccharomyces cerevisiae (strain ATCC 204508 / S288c) GN=TY3B-I PE=3 SV=2	gi|208609055|dbj|BAG72150.1| hypothetical protein [Lotus japonicus]
c464642_g1	1.27	14.97	11.81	0.015	1	977	-	-	-	-	-	-
c464720_g1	18.87	82.62	4.38	0.008	1	1502	GO:0003677;GO:0016021	-	NOG134142;virNOG09480	SR	sp|Q9LTA2|AHL17_ARATH AT-hook motif nuclear-localized protein 17 OS=Arabidopsis thaliana GN=AHL17 PE=2 SV=1	gi|502133051|ref|XP_004501632.1| PREDICTED: AT-hook motif nuclear-localized protein 17 [Cicer arietinum]
c465027_g1	0.32	8.84	27.91	0.026	1	591	-	-	virNOG22656;virNOG22765	S	sp|Q570U6|EF4L4_ARATH Protein ELF4-LIKE 4 OS=Arabidopsis thaliana GN=EFL4 PE=2 SV=1	gi|920678826|gb|KOM25815.1| hypothetical protein LR48_Vigan192s001300 [Vigna angularis] gi|965612177|dbj|BAT98316.1| hypothetical protein VIGAN_09196200 [Vigna angularis var. angularis]
c465060_g1	0.91	18.75	20.54	0.023	1	408	-	-	-	-	-	-
c465101_g1	0.3	36.09	118.56	0.05	1	1614	-	-	-	-	-	-
c466248_g1	1.58	17.84	11.26	0.045	1	2037	-	-	-	-	-	-
c466958_g1	22.18	91.46	4.12	0.01	1	1263	-	-	virNOG17604	S	sp|Q9LQR0|LBD1_ARATH LOB domain-containing protein 1 OS=Arabidopsis thaliana GN=LBD1 PE=2 SV=1	gi|502118575|ref|XP_004496332.1| PREDICTED: LOB domain-containing protein 1-like [Cicer arietinum]
c467047_g1	7.82	88.16	11.27	0	0.133	1893	-	-	-	-	-	-
c467152_g1	6.81	41.96	6.16	0.006	1	468	-	-	-	-	-	-
c467154_g1	8.38	41.32	4.93	0.014	1	562	-	-	-	-	-	-
c467537_g1	0.31	8.83	28.68	0.026	1	538	-	-	-	-	-	-
c467868_g1	1.54	38.02	24.72	0.042	1	1714	GO:0016787	-	virNOG35173;virNOG10663;virNOG27057	R	sp|P10978|POLX_TOBAC Retrovirus-related Pol polyprotein from transposon TNT 1-94 OS=Nicotiana tabacum PE=2 SV=1	gi|1026064313|ref|XP_016576563.1| PREDICTED: peptide methionine sulfoxide reductase-like [Capsicum annuum]
c468393_g1	1.53	25.53	16.7	0.036	1	1554	GO:0004713;GO:0005524;GO:0018108	-	virNOG16287;KOG1187	T	-	gi|502179919|ref|XP_004516526.1| PREDICTED: inactive protein kinase SELMODRAFT_444075-like [Cicer arietinum]
c468394_g1	3.37	18.03	5.35	0.049	1	1659	GO:0004713;GO:0005524;GO:0018108	-	virNOG16287;KOG1187	T	-	gi|502179919|ref|XP_004516526.1| PREDICTED: inactive protein kinase SELMODRAFT_444075-like [Cicer arietinum]
c468589_g1	0	6.15	Inf	0.039	1	843	-	-	-	-	-	gi|1012330820|gb|KYP42324.1| Putative ribonuclease H protein At1g65750 family [Cajanus cajan]
c468652_g1	0.31	8.56	27.8	0.03	1	743	-	-	-	-	-	-
c468659_g1	0	6.5	Inf	0.032	1	988	-	-	COG2801;virNOG13581	RL	sp|P04323|POL3_DROME Retrovirus-related Pol polyprotein from transposon 17.6 OS=Drosophila melanogaster GN=pol PE=3 SV=1	gi|747048292|ref|XP_011070149.1| PREDICTED: uncharacterized protein LOC105155862 [Sesamum indicum]
c468665_g1	2.17	20.19	9.32	0.011	1	511	GO:0003676	-	KOG0017	R	sp|Q94HW2|POLR1_ARATH Retrovirus-related Pol polyprotein from transposon RE1 OS=Arabidopsis thaliana GN=RE1 PE=2 SV=1	gi|1012330616|gb|KYP42130.1| Copia protein [Cajanus cajan]
c468793_g1	0.62	25.44	41.32	0.011	1	642	-	-	-	-	-	-
c469721_g1	0	25.88	Inf	0	0.044	517	-	-	-	-	-	-
c469827_g1	0	10.97	Inf	0.026	1	567	-	-	-	-	-	-
c470130_g1	0.32	16.32	51.51	0.001	0.895	1431	GO:0004713;GO:0005524;GO:0018108	-	virNOG16287	T	sp|Q9CAL8|PEK13_ARATH Proline-rich receptor-like protein kinase PERK13 OS=Arabidopsis thaliana GN=PERK13 PE=1 SV=1	gi|502179919|ref|XP_004516526.1| PREDICTED: inactive protein kinase SELMODRAFT_444075-like [Cicer arietinum]
c470132_g1	0	10.54	Inf	0.01	1	1976	GO:0004713;GO:0005524;GO:0018108	-	virNOG16287	T	sp|Q9CAL8|PEK13_ARATH Proline-rich receptor-like protein kinase PERK13 OS=Arabidopsis thaliana GN=PERK13 PE=1 SV=1	gi|502179919|ref|XP_004516526.1| PREDICTED: inactive protein kinase SELMODRAFT_444075-like [Cicer arietinum]
c470134_g1	0	11.56	Inf	0.009	1	1734	GO:0004713;GO:0005524;GO:0018108	-	virNOG16287	T	sp|Q9CAL8|PEK13_ARATH Proline-rich receptor-like protein kinase PERK13 OS=Arabidopsis thaliana GN=PERK13 PE=1 SV=1	gi|502179919|ref|XP_004516526.1| PREDICTED: inactive protein kinase SELMODRAFT_444075-like [Cicer arietinum]
c470626_g1	88.26	248.27	2.81	0.042	1	866	GO:0008757;GO:0008171;GO:0019438;GO:0032259;GO:0046983	-	KOG3178;NOG07059;virNOG01933	R	sp|B0ZB57|OMT3_HUMLU Probable O-methyltransferase 3 OS=Humulus lupulus GN=OMT3 PE=2 SV=1	gi|922363138|ref|XP_003607523.2| orcinol O-methyltransferase [Medicago truncatula] gi|657388886|gb|AES89720.2| orcinol O-methyltransferase [Medicago truncatula]
c470944_g1	0	5.82	Inf	0.046	1	729	-	-	-	-	-	-
c471049_g1	0.62	9.89	16.07	0.032	1	1332	-	-	KOG1075;virNOG19437;virNOG34138	R	sp|P0C2F6|RNHX1_ARATH Putative ribonuclease H protein At1g65750 OS=Arabidopsis thaliana GN=At1g65750 PE=3 SV=1	gi|92870995|gb|ABE80156.1| Ribonuclease H [Medicago truncatula]
c471187_g1	3.46	33.24	9.61	0.018	1	1555	-	-	-	-	-	gi|502127705|ref|XP_004499805.1| PREDICTED: uncharacterized protein LOC101503074 [Cicer arietinum]
c471674_g1	0	11.24	Inf	0.003	1	688	-	-	-	-	-	-
c471745_g1	0	11.91	Inf	0.013	1	556	GO:0043531;GO:0007165;GO:0006952	-	virNOG35922;NOG96741	TR	sp|Q40392|TMVRN_NICGU TMV resistance protein N OS=Nicotiana glutinosa GN=N PE=1 SV=1	gi|1021513771|ref|XP_016200373.1| PREDICTED: TMV resistance protein N-like [Arachis ipaensis]
c471746_g1	0	37.11	Inf	0.004	1	451	GO:0043531;GO:0007165;GO:0006952	-	virNOG39528;virNOG35922;NOG96741	STR	sp|Q40392|TMVRN_NICGU TMV resistance protein N OS=Nicotiana glutinosa GN=N PE=1 SV=1	gi|1021513771|ref|XP_016200373.1| PREDICTED: TMV resistance protein N-like [Arachis ipaensis]
c471753_g1	2.45	29.9	12.2	0.027	1	342	-	-	virNOG03420;NOG96741	TR	-	gi|922397581|ref|XP_013465999.1| disease resistance protein (TIR-NBS-LRR class), putative [Medicago truncatula] gi|657400995|gb|KEH40038.1| disease resistance protein (TIR-NBS-LRR class), putative [Medicago truncatula]
c471755_g1	2.19	15.63	7.13	0.034	1	534	GO:0043531;GO:0007165;GO:0006952	-	virNOG35922;NOG96741	TR	sp|Q40392|TMVRN_NICGU TMV resistance protein N OS=Nicotiana glutinosa GN=N PE=1 SV=1	gi|1021513771|ref|XP_016200373.1| PREDICTED: TMV resistance protein N-like [Arachis ipaensis]
c471774_g1	17.15	65.3	3.81	0.032	1	666	GO:0016020;GO:0003333;GO:0015171	-	KOG1303;virNOG13671	E	sp|Q9SX98|LHTL8_ARATH Lysine histidine transporter-like 8 OS=Arabidopsis thaliana GN=AATL1 PE=1 SV=1	gi|950940631|ref|XP_014493233.1| PREDICTED: lysine histidine transporter-like 8 [Vigna radiata var. radiata]
c472381_g1	0.62	9.17	14.67	0.042	1	444	GO:0015074;GO:0003676	-	COG2801;virNOG26647;virNOG15679	RL	sp|Q7LHG5|YI31B_YEAST Transposon Ty3-I Gag-Pol polyprotein OS=Saccharomyces cerevisiae (strain ATCC 204508 / S288c) GN=TY3B-I PE=3 SV=2	gi|1012342190|gb|KYP53386.1| Transposon Ty3-G Gag-Pol polyprotein [Cajanus cajan]
c472415_g1	1.52	15.94	10.47	0.038	1	1728	-	-	virNOG05064	C	-	gi|50659690|gb|AAT80591.1| aldo/keto reducatase family protein, partial [Arabidopsis thaliana] gi|50659692|gb|AAT80592.1| aldo/keto reducatase family protein, partial [Arabidopsis thaliana]
c472913_g1	1.23	125.18	101.49	0	0.525	1020	-	-	virNOG02020	K	-	gi|1021505705|ref|XP_016196254.1| PREDICTED: ubiquitin-like domain-containing CTD phosphatase 1 [Arachis ipaensis]
c473564_g1	3.13	21.85	6.97	0.017	1	1340	-	-	-	-	-	-
c473614_g1	0.94	10.5	11.2	0.041	1	963	GO:0046872	-	virNOG10663;virNOG24347	R	-	gi|734431689|gb|KHN45890.1| Retrovirus-related Pol polyprotein from transposon TNT 1-94, partial [Glycine soja]
c477279_g1	0	14.94	Inf	0.004	1	1110	-	-	-	-	-	-
c477437_g1	0	13.67	Inf	0.029	1	1130	-	-	-	-	sp|Q9Y7U1|SFK1_SCHPO Protein sfk1 OS=Schizosaccharomyces pombe (strain 972 / ATCC 24843) GN=sfk1 PE=3 SV=1	-
c477786_g1	0	16.42	Inf	0.029	1	1202	-	-	-	-	-	-
c478335_g1	0	8.17	Inf	0.014	1	861	-	-	-	-	sp|O74631|FD123_TRAVE Protein FDD123 OS=Trametes versicolor GN=FDD123 PE=2 SV=1	gi|34559256|gb|AAQ75384.1| putative opsin [Oryza sativa Indica Group]
c478475_g1	0	14.37	Inf	0.038	1	711	GO:0016491	-	virNOG07548;virNOG03757;virNOG35730	O	sp|O59858|GPX1_SCHPO Glutathione peroxidase-like peroxiredoxin gpx1 OS=Schizosaccharomyces pombe (strain 972 / ATCC 24843) GN=gpx1 PE=1 SV=1	gi|868989905|gb|AKP06209.1| glutathione peroxidase, partial [Eurya emarginata]
c478496_g1	8.69	35.32	4.06	0.033	1	826	-	-	-	-	-	gi|922369636|ref|XP_013456982.1| hypothetical protein MTR_4g088510 [Medicago truncatula] gi|657389297|gb|KEH31013.1| hypothetical protein MTR_4g088510 [Medicago truncatula]
c478828_g1	0	12.93	Inf	0.005	1	1278	-	-	-	-	-	-
c478829_g1	0	8.5	Inf	0.012	1	1184	-	-	-	-	-	-
c479092_g1	0	6.43	Inf	0.033	1	1039	GO:0008152;GO:0003824	-	virNOG01254	G	sp|Q55C77|FCL_DICDI GDP-L-fucose synthase OS=Dictyostelium discoideum GN=ger PE=3 SV=1	gi|545364570|ref|XP_005647335.1| putative GDP-L-fucose synthetase [Coccomyxa subellipsoidea C-169] gi|384249309|gb|EIE22791.1| putative GDP-L-fucose synthetase [Coccomyxa subellipsoidea C-169]
c479571_g1	0.31	8.14	26.46	0.035	1	1058	-	-	-	-	-	-
c479615_g1	0	14.19	Inf	0.036	1	778	-	-	-	-	-	-
c479695_g1	0	13.28	Inf	0.005	1	1235	GO:0006810;GO:0005215	-	virNOG03715	R	sp|Q92253|RCO3_NEUCR Probable glucose transporter rco-3 OS=Neurospora crassa (strain ATCC 24698 / 74-OR23-1A / CBS 708.71 / DSM 1257 / FGSC 987) GN=rco-3 PE=3 SV=2	gi|326504926|dbj|BAK06754.1| predicted protein [Hordeum vulgare subsp. vulgare]
c480045_g1	21.98	265.64	12.09	0	0.031	1735	-	-	virNOG08158;NOG130013	S	-	gi|828314154|ref|XP_012571716.1| PREDICTED: uncharacterized protein LOC101507614 isoform X1 [Cicer arietinum]
c480118_g1	0	11.86	Inf	0.002	1	1124	GO:0005488	-	NOG109340;virNOG08281	SR	sp|P10978|POLX_TOBAC Retrovirus-related Pol polyprotein from transposon TNT 1-94 OS=Nicotiana tabacum PE=2 SV=1	gi|1012342160|gb|KYP53356.1| Retrovirus-related Pol polyprotein from transposon TNT 1-94 [Cajanus cajan]
c480172_g1	14.1	62.18	4.41	0.012	1	1113	GO:0045300;GO:0006633;GO:0055114;GO:0009507	-	virNOG03414	I	sp|Q84VY3|STAD6_ARATH Stearoyl-[acyl-carrier-protein] 9-desaturase 6, chloroplastic OS=Arabidopsis thaliana GN=S-ACP-DES6 PE=2 SV=2	gi|922398502|ref|XP_013466413.1| stearoyl-acyl-carrier desaturase [Medicago truncatula] gi|657401476|gb|KEH40454.1| stearoyl-acyl-carrier desaturase [Medicago truncatula]
c481107_g1	0	8.47	Inf	0.023	1	551	-	-	-	-	sp|Q5A4M8|SUR7_CANAL Protein SUR7 OS=Candida albicans (strain SC5314 / ATCC MYA-2876) GN=SUR7 PE=1 SV=1	-
c481206_g1	36.15	112.02	3.1	0.029	1	1268	GO:0023014;GO:0010161;GO:0010018;GO:0006355;GO:0005737;GO:0009640;GO:0017006;GO:0009585;GO:0000160;GO:0017148;GO:0016604;GO:0046685;GO:0031516;GO:0042803;GO:0010201;GO:0018298;GO:0000155;GO:0009630;GO:0010203;GO:0009584;GO:0009638	-	virNOG00926	K	sp|P93673|PHYA_LATSA Phytochrome type A OS=Lathyrus sativus GN=PHYA PE=3 SV=1	gi|357441993|ref|XP_003591274.1| phytochrome protein A [Medicago truncatula] gi|355480322|gb|AES61525.1| phytochrome protein A [Medicago truncatula]
c481334_g1	0	16.6	Inf	0.004	1	1211	GO:0000027;GO:0006412;GO:0022625;GO:0003735	-	virNOG05873	J	sp|P35684|RL3_ORYSJ 60S ribosomal protein L3 OS=Oryza sativa subsp. japonica GN=RPL3 PE=2 SV=2	gi|168040500|ref|XP_001772732.1| predicted protein [Physcomitrella patens] gi|168040502|ref|XP_001772733.1| predicted protein [Physcomitrella patens] gi|162675957|gb|EDQ62446.1| predicted protein [Physcomitrella patens] gi|162675958|gb|EDQ62447.1| predicted protein [Physcomitrella patens]
c481640_g1	25.63	82.76	3.23	0.03	1	971	GO:0080163;GO:0005634;GO:0010427;GO:0004864;GO:0009738;GO:0004872;GO:0005737;GO:0043086	-	virNOG05648	R	sp|O80920|PYL4_ARATH Abscisic acid receptor PYL4 OS=Arabidopsis thaliana GN=PYL4 PE=1 SV=1	gi|502104296|ref|XP_004492494.1| PREDICTED: abscisic acid receptor PYL4 [Cicer arietinum]
c481919_g1	0	9.88	Inf	0.006	1	1017	-	-	-	-	-	-
c482096_g1	0.63	11.5	18.15	0.049	1	1110	-	-	-	-	-	gi|748015743|gb|AJE29373.1| putative gag protein [Coffea canephora]
c482296_g1	0	21.51	Inf	0.044	1	827	-	-	-	-	-	-
c482424_g1	7.57	30	3.96	0.043	1	643	-	-	virNOG04886	R	sp|Q2QXB2|TLP14_ORYSJ Tubby-like F-box protein 14 OS=Oryza sativa subsp. japonica GN=TULP14 PE=2 SV=1	gi|702373627|ref|XP_010062111.1| PREDICTED: tubby-like F-box protein 8 [Eucalyptus grandis] gi|702373633|ref|XP_010062112.1| PREDICTED: tubby-like F-box protein 8 [Eucalyptus grandis] gi|629103710|gb|KCW69179.1| hypothetical protein EUGRSUZ_F02703 [Eucalyptus grandis] gi|629103711|gb|KCW69180.1| hypothetical protein EUGRSUZ_F02703 [Eucalyptus grandis]
c482580_g1	0	6.11	Inf	0.039	1	569	-	-	virNOG17788;COG0625	O	sp|P77526|YFCG_ECOLI Disulfide-bond oxidoreductase YfcG OS=Escherichia coli (strain K12) GN=yfcG PE=1 SV=1	gi|545373528|ref|XP_005651120.1| glutathione S-transferase [Coccomyxa subellipsoidea C-169] gi|384253101|gb|EIE26576.1| glutathione S-transferase [Coccomyxa subellipsoidea C-169]
c482581_g1	0	6.83	Inf	0.038	1	417	-	-	virNOG17788;COG0625	O	sp|Q9Y7Q2|GST1_SCHPO Glutathione S-transferase 1 OS=Schizosaccharomyces pombe (strain 972 / ATCC 24843) GN=gst1 PE=2 SV=1	gi|545373528|ref|XP_005651120.1| glutathione S-transferase [Coccomyxa subellipsoidea C-169] gi|384253101|gb|EIE26576.1| glutathione S-transferase [Coccomyxa subellipsoidea C-169]
c482751_g1	0	5.77	Inf	0.047	1	1561	-	-	virNOG23237;virNOG03125	S	sp|P38279|YPQ3_YEAST Probable vacuolar amino acid transporter YPQ3 OS=Saccharomyces cerevisiae (strain ATCC 204508 / S288c) GN=RTC2 PE=1 SV=1	gi|527195124|gb|EPS64486.1| hypothetical protein M569_10295, partial [Genlisea aurea]
c482888_g1	0.63	13.32	21.03	0.009	1	547	-	-	-	-	-	-
c482934_g1	0	11.2	Inf	0.005	1	431	GO:0007264;GO:0004767;GO:0005622;GO:0005525	-	COG1100;virNOG02285	R	sp|Q6RUV5|RAC1_RAT Ras-related C3 botulinum toxin substrate 1 OS=Rattus norvegicus GN=Rac1 PE=1 SV=1	gi|74095371|emb|CAI84893.1| putative Rac GTPase [Medicago sativa subsp. x varia]
c482948_g1	0.32	8.86	27.97	0.026	1	1330	-	-	-	-	-	-
c483308_g1	0	14.6	Inf	0.004	1	872	GO:0030529;GO:0019843	-	virNOG09805	J	sp|O65353|RL5_HELAN 60S ribosomal protein L5 OS=Helianthus annuus GN=RPL5A PE=2 SV=1	gi|6094086|sp|O65353.1|RL5_HELAN RecName: Full=60S ribosomal protein L5 gi|3153904|gb|AAC17448.1| RPL5A-related protein [Helianthus annuus]
c483529_g1	0	5.83	Inf	0.046	1	867	-	-	-	-	-	-
c483615_g1	0	7.84	Inf	0.016	1	437	-	-	-	-	-	-
c484371_g1	3.76	27.57	7.34	0.009	1	900	GO:0004674;GO:0005524;GO:0016021;GO:0006468	-	virNOG30859;virNOG00491;COG4886	ST	sp|Q9LJM4|IKU2_ARATH Receptor-like protein kinase HAIKU2 OS=Arabidopsis thaliana GN=IKU2 PE=1 SV=1	gi|357446137|ref|XP_003593346.1| LRR receptor-like kinase family protein [Medicago truncatula] gi|355482394|gb|AES63597.1| LRR receptor-like kinase family protein [Medicago truncatula]
c485221_g1	4.39	32.55	7.42	0.012	1	204	-	-	-	-	-	gi|1012367301|gb|KYP78482.1| hypothetical protein KK1_048371 [Cajanus cajan]
c485410_g1	13.15	47.4	3.61	0.034	1	1606	-	-	virNOG14620	R	sp|Q9STE1|PP333_ARATH Pentatricopeptide repeat-containing protein At4g21300 OS=Arabidopsis thaliana GN=PCMP-E36 PE=3 SV=1	gi|502138308|ref|XP_004503357.1| PREDICTED: pentatricopeptide repeat-containing protein At4g21300 [Cicer arietinum] gi|828316303|ref|XP_012572043.1| PREDICTED: pentatricopeptide repeat-containing protein At4g21300 [Cicer arietinum]
c486037_g1	15.11	85.01	5.63	0.042	1	1052	-	-	-	-	-	-
c486985_g1	8.69	54.68	6.29	0.003	1	839	GO:0006810;GO:0005524;GO:0016021;GO:0016887	-	virNOG02670;KOG0065	Q	sp|Q76CU2|PDR1_TOBAC Pleiotropic drug resistance protein 1 OS=Nicotiana tabacum GN=PDR1 PE=2 SV=1	gi|502124717|ref|XP_004498643.1| PREDICTED: pleiotropic drug resistance protein 1-like [Cicer arietinum] gi|828308553|ref|XP_012570689.1| PREDICTED: pleiotropic drug resistance protein 1-like [Cicer arietinum]
c487231_g1	0	23.85	Inf	0.012	1	365	-	-	-	-	-	-
c487254_g1	0	23.97	Inf	0.034	1	1003	GO:1902600;GO:0016021;GO:0015299	-	virNOG05076;COG0475	P	sp|Q9M0Z3|KEA3_ARATH K(+) efflux antiporter 3, chloroplastic OS=Arabidopsis thaliana GN=KEA3 PE=1 SV=2	gi|685359983|ref|XP_009114527.1| PREDICTED: K(+) efflux antiporter 3, chloroplastic-like [Brassica rapa]
c487596_g1	0	25.3	Inf	0.041	1	1188	-	-	-	-	sp|O13729|PUN1_SCHPO SUR7 family protein pun1 OS=Schizosaccharomyces pombe (strain 972 / ATCC 24843) GN=pun1 PE=3 SV=1	-
c487934_g1	0	9.91	Inf	0.009	1	1491	-	-	KOG1075;virNOG27119;virNOG01327	R	-	gi|734421777|gb|KHN41376.1| hypothetical protein glysoja_032562, partial [Glycine soja]
c489309_g1	9.04	40.78	4.51	0.019	1	483	-	-	virNOG15314	K	sp|O23090|BH014_ARATH Transcription factor bHLH14 OS=Arabidopsis thaliana GN=BHLH14 PE=1 SV=1	gi|502156747|ref|XP_004510627.1| PREDICTED: transcription factor bHLH14 [Cicer arietinum]
c489310_g1	34.61	111.12	3.21	0.026	1	1797	-	-	virNOG15314	K	sp|Q39204|MYC2_ARATH Transcription factor MYC2 OS=Arabidopsis thaliana GN=MYC2 PE=1 SV=2	gi|502156747|ref|XP_004510627.1| PREDICTED: transcription factor bHLH14 [Cicer arietinum]
c489311_g1	7.13	31.34	4.4	0.032	1	403	-	-	virNOG15314	K	sp|Q39204|MYC2_ARATH Transcription factor MYC2 OS=Arabidopsis thaliana GN=MYC2 PE=1 SV=2	gi|802694259|ref|XP_012083125.1| PREDICTED: transcription factor MYC2 [Jatropha curcas] gi|643716807|gb|KDP28433.1| hypothetical protein JCGZ_14204 [Jatropha curcas]
c489747_g1	0	22.34	Inf	0.005	1	987	-	-	virNOG09086	C	sp|P31692|ADT_PARKE ADP,ATP carrier protein OS=Parachlorella kessleri PE=3 SV=1	gi|326521610|dbj|BAK00381.1| predicted protein [Hordeum vulgare subsp. vulgare]
c489898_g1	0	9.19	Inf	0.02	1	526	-	-	-	-	-	-
c489909_g1	0	15.3	Inf	0.007	1	879	-	-	-	-	-	-
c490003_g1	2.21	16.35	7.4	0.028	1	596	-	-	virNOG04887;COG5068	K	sp|Q9FVC1|SVP_ARATH MADS-box protein SVP OS=Arabidopsis thaliana GN=SVP PE=1 SV=1	gi|955322946|ref|XP_014631628.1| PREDICTED: uncharacterized protein LOC100776749 isoform X2 [Glycine max]
c490004_g1	6.83	56.08	8.21	0.001	0.75	603	GO:0005634;GO:0003677;GO:0006355;GO:0003700;GO:0046983	-	virNOG04887;virNOG34195;COG5068	K	sp|Q9FVC1|SVP_ARATH MADS-box protein SVP OS=Arabidopsis thaliana GN=SVP PE=1 SV=1	gi|947104548|gb|KRH52931.1| hypothetical protein GLYMA_06G095700 [Glycine max] gi|947104549|gb|KRH52932.1| hypothetical protein GLYMA_06G095700 [Glycine max]
c490006_g1	11.77	71.73	6.1	0.002	1	509	GO:0005634;GO:0003677;GO:0006355;GO:0003700;GO:0046983	-	virNOG04887;virNOG34195;COG5068	K	sp|Q9FVC1|SVP_ARATH MADS-box protein SVP OS=Arabidopsis thaliana GN=SVP PE=1 SV=1	gi|947104548|gb|KRH52931.1| hypothetical protein GLYMA_06G095700 [Glycine max] gi|947104549|gb|KRH52932.1| hypothetical protein GLYMA_06G095700 [Glycine max]
c490010_g1	3.7	31.94	8.62	0.004	1	502	-	-	virNOG04887;COG5068	K	sp|Q9FVC1|SVP_ARATH MADS-box protein SVP OS=Arabidopsis thaliana GN=SVP PE=1 SV=1	gi|955322946|ref|XP_014631628.1| PREDICTED: uncharacterized protein LOC100776749 isoform X2 [Glycine max]
c490171_g1	1.87	15.98	8.53	0.023	1	1257	-	-	-	-	-	-
c490526_g1	0	27.26	Inf	0	0.196	660	-	-	-	-	-	-
c490652_g1	3.09	30.01	9.72	0.003	1	1534	-	-	virNOG01369	S	-	gi|922375968|ref|XP_003602257.2| IQ calmodulin-binding motif protein [Medicago truncatula] gi|657395009|gb|AES72508.2| IQ calmodulin-binding motif protein [Medicago truncatula]
c490768_g1	0	17.97	Inf	0	0.295	470	-	-	virNOG21382;virNOG21696;virNOG26977;virNOG21135	R	sp|P14009|14KD_DAUCA 14 kDa proline-rich protein DC2.15 OS=Daucus carota PE=2 SV=1	gi|1012344149|gb|KYP55341.1| hypothetical protein KK1_001552 [Cajanus cajan] gi|1012344168|gb|KYP55360.1| hypothetical protein KK1_001571 [Cajanus cajan]
c491534_g1	0	7.14	Inf	0.023	1	1028	-	-	-	-	-	-
c491553_g1	0	11.27	Inf	0.003	1	1777	-	-	virNOG10520	R	sp|Q9SIN1|TTL3_ARATH Inactive TPR repeat-containing thioredoxin TTL3 OS=Arabidopsis thaliana GN=TTL3 PE=1 SV=2	gi|1012364619|gb|KYP75801.1| DnaJ isogeny subfamily C member 7 [Cajanus cajan]
c491554_g1	0.94	14.37	15.32	0.015	1	1802	-	-	virNOG10520	R	sp|Q9SIN1|TTL3_ARATH Inactive TPR repeat-containing thioredoxin TTL3 OS=Arabidopsis thaliana GN=TTL3 PE=1 SV=2	gi|502135735|ref|XP_004502435.1| PREDICTED: inactive TPR repeat-containing thioredoxin TTL3 [Cicer arietinum]
c491790_g1	16.81	65.86	3.92	0.017	1	2633	GO:0004674;GO:0005524;GO:0030247;GO:0006468	-	virNOG02646	T	sp|P93604|LRK10_WHEAT Rust resistance kinase Lr10 OS=Triticum aestivum GN=LRK10 PE=2 SV=1	gi|502124177|ref|XP_004498418.1| PREDICTED: G-type lectin S-receptor-like serine/threonine-protein kinase At4g27290 isoform X1 [Cicer arietinum]
c491937_g1	6.79	27.81	4.09	0.046	1	638	-	-	-	-	-	-
c491998_g1	2.52	32.39	12.84	0.001	0.756	937	-	-	-	-	-	-
c492363_g1	4.08	33.8	8.28	0.003	1	1677	GO:0005524;GO:0009073;GO:0004672;GO:0004107;GO:0006468	-	virNOG12214	R	-	gi|502118481|ref|XP_004496288.1| PREDICTED: uncharacterized aarF domain-containing protein kinase At1g79600, chloroplastic [Cicer arietinum]
c492639_g1	0	17.46	Inf	0.045	1	943	-	-	-	-	sp|Q6XXM7|RCAN1_SHEEP Calcipressin-1 OS=Ovis aries GN=RCAN1 PE=2 SV=1	-
c492736_g1	0.32	10.15	32.02	0.038	1	2776	-	-	virNOG26647;virNOG15679	R	sp|Q99315|YG31B_YEAST Transposon Ty3-G Gag-Pol polyprotein OS=Saccharomyces cerevisiae (strain ATCC 204508 / S288c) GN=TY3B-G PE=1 SV=3	gi|27764548|gb|AAO23078.1| polyprotein [Glycine max]
c492798_g1	20.83	75.17	3.61	0.023	1	1785	-	-	virNOG09641	B	sp|O04539|SNL4_ARATH Paired amphipathic helix protein Sin3-like 4 OS=Arabidopsis thaliana GN=SNL4 PE=3 SV=3	gi|1035938196|gb|OAY65638.1| Paired amphipathic helix protein Sin3-like 4 [Ananas comosus]
c492799_g1	22.69	77.15	3.4	0.028	1	1754	-	-	virNOG09641	B	sp|O04539|SNL4_ARATH Paired amphipathic helix protein Sin3-like 4 OS=Arabidopsis thaliana GN=SNL4 PE=3 SV=3	gi|1035938196|gb|OAY65638.1| Paired amphipathic helix protein Sin3-like 4 [Ananas comosus]
c492806_g1	0.31	9.51	30.89	0.02	1	917	-	-	-	-	-	-
c492918_g1	0	5.79	Inf	0.047	1	642	-	-	-	-	-	-
c493197_g1	0	6.11	Inf	0.039	1	1097	-	-	-	-	-	-
c493297_g1	1.54	16.39	10.66	0.015	1	1265	-	-	virNOG36633;KOG1075;virNOG01327	R	-	gi|734321940|gb|KHN04350.1| hypothetical protein glysoja_030944 [Glycine soja]
c493385_g1	0	22.07	Inf	0.001	0.792	1770	GO:0005524	-	virNOG03266	O	sp|Q10265|HSP71_SCHPO Probable heat shock protein ssa1 OS=Schizosaccharomyces pombe (strain 972 / ATCC 24843) GN=ssa1 PE=1 SV=2	gi|1002306216|ref|XP_015616495.1| PREDICTED: heat shock cognate 70 kDa protein 2 [Oryza sativa Japonica Group] gi|62733235|gb|AAX95352.1| dnaK-type molecular chaperone hsp70 - rice (fragment) [Oryza sativa Japonica Group] gi|77552703|gb|ABA95500.1| Heat shock cognate 70 kDa protein, putative, expressed [Oryza sativa Japonica Group] gi|113645762|dbj|BAF28903.1| Os11g0703900 [Oryza sativa Japonica …
c493670_g1	0	11.15	Inf	0.026	1	596	-	-	-	-	sp|Q6QBQ4|PLS3_RAT Phospholipid scramblase 3 OS=Rattus norvegicus GN=Plscr3 PE=2 SV=1	-
c493806_g1	0.62	8.84	14.15	0.048	1	1837	-	-	virNOG22502;KOG1075;virNOG31748;virNOG34604	R	sp|P14381|YTX2_XENLA Transposon TX1 uncharacterized 149 kDa protein OS=Xenopus laevis PE=4 SV=1	gi|922400607|ref|XP_013467440.1| endonuclease/exonuclease/phosphatase family protein [Medicago truncatula] gi|657402598|gb|KEH41477.1| endonuclease/exonuclease/phosphatase family protein [Medicago truncatula]
c494061_g1	1.24	11.97	9.65	0.038	1	2665	-	-	virNOG05810;KOG0017	R	sp|Q94HW2|POLR1_ARATH Retrovirus-related Pol polyprotein from transposon RE1 OS=Arabidopsis thaliana GN=RE1 PE=2 SV=1	gi|1012336553|gb|KYP47850.1| Retrovirus-related Pol polyprotein from transposon TNT 1-94 [Cajanus cajan]
c494168_g1	12.13	56.02	4.62	0.011	1	2128	-	-	virNOG10663;virNOG24347	R	-	gi|1012318406|gb|KYP31826.1| Retrovirus-related Pol polyprotein from transposon TNT 1-94 [Cajanus cajan]
c494228_g1	14.84	72.29	4.87	0.006	1	6569	GO:0007018;GO:0005524;GO:0003777;GO:0008017;GO:0005871;GO:0016887	K10400	virNOG03360	Z	sp|Q27IK6|KN12D_ARATH Kinesin-like protein KIN-12D OS=Arabidopsis thaliana GN=KIN12D PE=2 SV=1	gi|828319788|ref|XP_012572562.1| PREDICTED: phragmoplast orienting kinesin 2 isoform X2 [Cicer arietinum]
c494479_g1	0	7.5	Inf	0.019	1	732	GO:0044763;GO:0009555	-	virNOG18261	S	-	gi|922371412|ref|XP_013457865.1| LOB domain protein [Medicago truncatula] gi|657390348|gb|KEH31896.1| LOB domain protein [Medicago truncatula]
c494481_g1	1.22	17.8	14.62	0.006	1	804	GO:0044763;GO:0009555	-	virNOG18261	S	-	gi|922371412|ref|XP_013457865.1| LOB domain protein [Medicago truncatula] gi|657390348|gb|KEH31896.1| LOB domain protein [Medicago truncatula]
c494697_g1	0.92	16.95	18.36	0.015	1	582	-	-	virNOG35484	R	sp|Q9S7I2|AIR1_ARATH Putative lipid-binding protein AIR1 OS=Arabidopsis thaliana GN=AIR1 PE=2 SV=1	gi|351725313|ref|NP_001237088.1| uncharacterized protein LOC100527767 precursor [Glycine max] gi|255633146|gb|ACU16928.1| unknown [Glycine max] gi|734407178|gb|KHN34227.1| 14 kDa proline-rich protein DC2.15 [Glycine soja] gi|947062335|gb|KRH11596.1| hypothetical protein GLYMA_15G119100 [Glycine max]
c494703_g1	0.92	16.29	17.71	0.025	1	587	-	-	virNOG35484	R	sp|Q9S7I2|AIR1_ARATH Putative lipid-binding protein AIR1 OS=Arabidopsis thaliana GN=AIR1 PE=2 SV=1	gi|351725313|ref|NP_001237088.1| uncharacterized protein LOC100527767 precursor [Glycine max] gi|255633146|gb|ACU16928.1| unknown [Glycine max] gi|734407178|gb|KHN34227.1| 14 kDa proline-rich protein DC2.15 [Glycine soja] gi|947062335|gb|KRH11596.1| hypothetical protein GLYMA_15G119100 [Glycine max]
c494804_g1	10.52	50.58	4.81	0.047	1	905	-	-	-	-	-	-
c495093_g1	1.86	13.28	7.16	0.049	1	850	-	-	-	-	-	-
c495662_g1	0	8.85	Inf	0.026	1	566	-	-	virNOG02943	L	-	gi|502165003|ref|XP_004513369.1| PREDICTED: crossover junction endonuclease MUS81 [Cicer arietinum]
c495906_g1	0.3	8.89	29.19	0.026	1	1377	GO:0097159;GO:1901363	-	virNOG06348;virNOG31300	TR	sp|P04146|COPIA_DROME Copia protein OS=Drosophila melanogaster GN=GIP PE=1 SV=3	gi|147792850|emb|CAN68802.1| hypothetical protein VITISV_008809 [Vitis vinifera]
c495907_g1	0.61	11.96	19.65	0.015	1	1344	GO:0097159;GO:1901363	-	virNOG31300	R	sp|P04146|COPIA_DROME Copia protein OS=Drosophila melanogaster GN=GIP PE=1 SV=3	gi|147790632|emb|CAN61034.1| hypothetical protein VITISV_041749 [Vitis vinifera]
c496050_g1	42.67	186.96	4.38	0.004	1	381	-	-	virNOG24651	R	-	gi|502124986|ref|XP_004498751.1| PREDICTED: 14 kDa proline-rich protein DC2.15-like [Cicer arietinum]
c496079_g1	48.5	154.71	3.19	0.021	1	1441	GO:0016021;GO:0015098;GO:0015689	-	virNOG03595	P	sp|Q9SL95|MOT1_ARATH Molybdate transporter 1 OS=Arabidopsis thaliana GN=MOT1 PE=1 SV=1	gi|922396981|ref|XP_013465770.1| sulfate transporter-like protein [Medicago truncatula] gi|657400666|gb|KEH39806.1| sulfate transporter-like protein [Medicago truncatula]
c496239_g1	0	53.13	Inf	0	0	675	-	-	-	-	-	-
c496463_g1	0	8.24	Inf	0.046	1	858	-	-	-	-	-	-
c496831_g1	2.14	16.4	7.66	0.028	1	1060	-	-	-	-	-	-
c497189_g1	0.32	11.28	35.6	0.01	1	337	-	-	-	-	-	-
c497391_g1	0.62	9.25	14.81	0.042	1	513	-	-	virNOG30183	T	-	gi|357460453|ref|XP_003600508.1| LRR and NB-ARC domain disease resistance protein [Medicago truncatula] gi|355489556|gb|AES70759.1| LRR and NB-ARC domain disease resistance protein [Medicago truncatula]
c497516_g1	4.05	23.99	5.93	0.046	1	1500	GO:0016020;GO:0050896	-	virNOG17255;NOG96741	TR	sp|Q40392|TMVRN_NICGU TMV resistance protein N OS=Nicotiana glutinosa GN=N PE=1 SV=1	gi|922328997|ref|XP_003627248.2| disease resistance protein (TIR-NBS-LRR class) [Medicago truncatula] gi|657372637|gb|AET01724.2| disease resistance protein (TIR-NBS-LRR class) [Medicago truncatula]
c497775_g1	0	6.84	Inf	0.048	1	543	-	-	-	-	-	-
c497992_g1	14.58	51.23	3.51	0.035	1	3051	-	-	virNOG31300;virNOG35686	R	sp|P10978|POLX_TOBAC Retrovirus-related Pol polyprotein from transposon TNT 1-94 OS=Nicotiana tabacum PE=2 SV=1	gi|1012329924|gb|KYP41477.1| Retrovirus-related Pol polyprotein from transposon TNT 1-94 [Cajanus cajan]
c498106_g1	0	11.23	Inf	0.003	1	498	GO:0055085;GO:0016021;GO:0022891	-	virNOG11215;NOG00192	RG	sp|P93051|ERDL7_ARATH Sugar transporter ERD6-like 7 OS=Arabidopsis thaliana GN=At2g48020 PE=2 SV=2	gi|920695668|gb|KOM38893.1| hypothetical protein LR48_Vigan03g227500 [Vigna angularis]
c498143_g1	0	11.24	Inf	0.028	1	826	GO:0005829;GO:0008270;GO:0016021;GO:0047974;GO:0009451	-	virNOG01432;COG0590	FJ	sp|O34598|GUAD_BACSU Guanine deaminase OS=Bacillus subtilis (strain 168) GN=guaD PE=1 SV=1	gi|502086321|ref|XP_004488180.1| PREDICTED: tRNA(adenine(34)) deaminase, chloroplastic-like isoform X1 [Cicer arietinum] gi|502086324|ref|XP_004488181.1| PREDICTED: tRNA(adenine(34)) deaminase, chloroplastic-like isoform X2 [Cicer arietinum]
c498150_g1	0	17.7	Inf	0.009	1	598	GO:0005829;GO:0008270;GO:0016021;GO:0047974;GO:0009451	-	virNOG01432;COG0590	FJ	sp|O34598|GUAD_BACSU Guanine deaminase OS=Bacillus subtilis (strain 168) GN=guaD PE=1 SV=1	gi|502086321|ref|XP_004488180.1| PREDICTED: tRNA(adenine(34)) deaminase, chloroplastic-like isoform X1 [Cicer arietinum] gi|502086324|ref|XP_004488181.1| PREDICTED: tRNA(adenine(34)) deaminase, chloroplastic-like isoform X2 [Cicer arietinum]
c498848_g1	0	7.86	Inf	0.045	1	752	-	-	-	-	-	-
c499065_g1	2.21	15.08	6.83	0.047	1	616	-	-	-	-	-	gi|388502014|gb|AFK39073.1| unknown [Medicago truncatula]
c499072_g1	1.54	45.99	29.95	0.013	1	665	GO:0046872	-	virNOG10663;virNOG24347	R	-	gi|734431689|gb|KHN45890.1| Retrovirus-related Pol polyprotein from transposon TNT 1-94, partial [Glycine soja]
c499073_g1	3.39	185.71	54.85	0.01	1	2228	-	-	virNOG10663;KOG0017;virNOG08281	R	sp|P10978|POLX_TOBAC Retrovirus-related Pol polyprotein from transposon TNT 1-94 OS=Nicotiana tabacum PE=2 SV=1	gi|1012336947|gb|KYP48234.1| Retrovirus-related Pol polyprotein from transposon TNT 1-94 [Cajanus cajan]
c499744_g1	0	20.46	Inf	0.022	1	1478	-	-	-	-	-	-
c500013_g1	0.3	8.86	29.1	0.026	1	491	-	-	-	-	-	-
c500477_g1	11.77	44.43	3.77	0.032	1	2253	-	-	COG2801;virNOG30511;virNOG25350	RL	-	gi|1012340419|gb|KYP51636.1| hypothetical protein KK1_026520, partial [Cajanus cajan]
c500675_g1	11.79	48.43	4.11	0.021	1	1024	-	-	virNOG25560;virNOG33673;KOG0017;virNOG27367	SR	-	gi|1021496740|ref|XP_016191419.1| PREDICTED: uncharacterized protein LOC107632230 [Arachis ipaensis]
c500698_g1	0.32	13.63	43.01	0.004	1	3369	-	-	virNOG04211;virNOG05991	SR	-	gi|1012240506|ref|XP_015940758.1| PREDICTED: uncharacterized protein LOC107466291 [Arachis duranensis]
c501079_g1	0	9.23	Inf	0.008	1	1089	GO:0016787;GO:0008152	-	COG0657;KOG1515;virNOG14873	IV	sp|Q9LVB8|CXE20_ARATH Probable carboxylesterase 120 OS=Arabidopsis thaliana GN=CXE20 PE=2 SV=1	gi|565383228|ref|XP_006357922.1| PREDICTED: probable carboxylesterase 120 [Solanum tuberosum]
c502122_g1	0	5.81	Inf	0.047	1	821	-	-	-	-	-	-
c502434_g1	11	41.82	3.8	0.032	1	1048	-	-	virNOG02877	S	-	gi|502144405|ref|XP_004505684.1| PREDICTED: uncharacterized protein LOC101490411 [Cicer arietinum] gi|828320622|ref|XP_012572708.1| PREDICTED: uncharacterized protein LOC101490411 [Cicer arietinum] gi|828320624|ref|XP_012572709.1| PREDICTED: uncharacterized protein LOC101490411 [Cicer arietinum]
c502796_g1	0	28.44	Inf	0.002	1	987	-	-	-	-	-	-
c502819_g1	0	5.8	Inf	0.047	1	727	-	-	-	-	-	-
c504644_g1	0	5.8	Inf	0.047	1	788	-	-	-	-	sp|Q12151|UPC2_YEAST Sterol uptake control protein 2 OS=Saccharomyces cerevisiae (strain ATCC 204508 / S288c) GN=UPC2 PE=1 SV=1	-
c507158_g1	0	6.8	Inf	0.027	1	1041	-	-	-	-	-	-
c507349_g1	0	6.5	Inf	0.032	1	719	GO:0008270;GO:0016874	-	virNOG02215	O	sp|Q5JL96|ZFP34_ORYSJ Probable E3 ubiquitin-protein ligase RZFP34 OS=Oryza sativa subsp. japonica GN=RZFP34 PE=2 SV=1	gi|694405028|ref|XP_009377374.1| PREDICTED: RING finger and CHY zinc finger domain-containing protein 1-like [Pyrus x bretschneideri]
c507436_g1	2.44	39.5	16.2	0.031	1	2722	GO:0004252;GO:0006508	-	virNOG09413	O	sp|Q9LLL8|SBT4E_ARATH Subtilisin-like protease SBT4.14 OS=Arabidopsis thaliana GN=SBT4.14 PE=2 SV=1	gi|828298909|ref|XP_004492669.2| PREDICTED: subtilisin-like protease SBT4.14 [Cicer arietinum]
c507437_g1	1.83	18.72	10.23	0.011	1	1202	GO:0004252;GO:0006508	-	virNOG09413	O	sp|Q9LLL8|SBT4E_ARATH Subtilisin-like protease SBT4.14 OS=Arabidopsis thaliana GN=SBT4.14 PE=2 SV=1	gi|653318871|gb|AIC80768.1| subtilase [Cicer arietinum]
c507438_g1	0.91	41.57	45.52	0.01	1	1861	GO:0004252;GO:0006508	-	virNOG09413	O	sp|Q9LLL8|SBT4E_ARATH Subtilisin-like protease SBT4.14 OS=Arabidopsis thaliana GN=SBT4.14 PE=2 SV=1	gi|828298909|ref|XP_004492669.2| PREDICTED: subtilisin-like protease SBT4.14 [Cicer arietinum]
c507731_g1	0	256.6	Inf	0.039	1	1450	-	-	-	-	-	-
c507739_g1	0	29.64	Inf	0.003	1	1445	-	-	-	-	-	-
c507768_g1	3.06	30.04	9.81	0.003	1	1436	GO:0016020	-	KOG0504	R	-	gi|922360735|ref|XP_013454288.1| ankyrin repeat protein [Medicago truncatula] gi|657385683|gb|KEH28319.1| ankyrin repeat protein [Medicago truncatula]
c508108_g1	14.36	53.48	3.72	0.026	1	757	-	-	-	-	-	-
c508291_g1	14.93	55.6	3.72	0.026	1	1608	GO:0005249;GO:0005887;GO:0071805;GO:0042391	K21867	virNOG06457	P	sp|Q9M8S6|SKOR_ARATH Potassium channel SKOR OS=Arabidopsis thaliana GN=SKOR PE=1 SV=1	gi|922357032|ref|XP_003616247.2| potassium outward rectifying channel protein [Medicago truncatula] gi|657385492|gb|AES99205.2| potassium outward rectifying channel protein [Medicago truncatula]
c508297_g1	4.03	24.61	6.1	0.019	1	1276	GO:0005249;GO:0005887;GO:0071805;GO:0042391	-	virNOG06457	P	sp|Q9M8S6|SKOR_ARATH Potassium channel SKOR OS=Arabidopsis thaliana GN=SKOR PE=1 SV=1	gi|922357032|ref|XP_003616247.2| potassium outward rectifying channel protein [Medicago truncatula] gi|657385492|gb|AES99205.2| potassium outward rectifying channel protein [Medicago truncatula]
c508556_g1	0	56.33	Inf	0	0	771	-	-	-	-	-	-
c508725_g1	0.32	23.79	75.1	0.004	1	569	-	-	-	-	-	-
c509174_g1	0	6.17	Inf	0.038	1	548	-	-	-	-	-	-
c509218_g1	7.7	47.14	6.12	0.048	1	1006	GO:0016020;GO:0061630;GO:0046872;GO:0043161	-	virNOG21245;virNOG23858	O	sp|Q5XF85|ATL42_ARATH E3 ubiquitin-protein ligase ATL42 OS=Arabidopsis thaliana GN=ATL42 PE=1 SV=2	gi|593701357|ref|XP_007151096.1| hypothetical protein PHAVU_004G017700g [Phaseolus vulgaris] gi|561024405|gb|ESW23090.1| hypothetical protein PHAVU_004G017700g [Phaseolus vulgaris]
c509219_g1	10.76	86.41	8.03	0.023	1	1232	GO:0016020;GO:0061630;GO:0046872;GO:0043161	-	virNOG21245;virNOG23858	O	sp|Q5XF85|ATL42_ARATH E3 ubiquitin-protein ligase ATL42 OS=Arabidopsis thaliana GN=ATL42 PE=1 SV=2	gi|593701357|ref|XP_007151096.1| hypothetical protein PHAVU_004G017700g [Phaseolus vulgaris] gi|561024405|gb|ESW23090.1| hypothetical protein PHAVU_004G017700g [Phaseolus vulgaris]
c509480_g1	0	21.83	Inf	0.006	1	1997	-	-	-	-	sp|Q00202|PACC_EMENI pH-response transcription factor pacC/RIM101 OS=Emericella nidulans (strain FGSC A4 / ATCC 38163 / CBS 112.46 / NRRL 194 / M139) GN=pacC PE=1 SV=1	-
c509482_g1	0	5.78	Inf	0.047	1	692	-	-	-	-	sp|Q00202|PACC_EMENI pH-response transcription factor pacC/RIM101 OS=Emericella nidulans (strain FGSC A4 / ATCC 38163 / CBS 112.46 / NRRL 194 / M139) GN=pacC PE=1 SV=1	-
c509484_g1	0	21.27	Inf	0.036	1	2152	-	-	-	-	sp|Q00202|PACC_EMENI pH-response transcription factor pacC/RIM101 OS=Emericella nidulans (strain FGSC A4 / ATCC 38163 / CBS 112.46 / NRRL 194 / M139) GN=pacC PE=1 SV=1	-
c509672_g1	0	259.38	Inf	0.033	1	1372	-	-	-	-	sp|P53721|RCF2_YEAST Respiratory supercomplex factor 2, mitochondrial OS=Saccharomyces cerevisiae (strain ATCC 204508 / S288c) GN=RCF2 PE=1 SV=1	-
c509678_g1	0	514.21	Inf	0.028	1	1316	-	-	-	-	sp|P53721|RCF2_YEAST Respiratory supercomplex factor 2, mitochondrial OS=Saccharomyces cerevisiae (strain ATCC 204508 / S288c) GN=RCF2 PE=1 SV=1	-
c510264_g1	0	7.84	Inf	0.016	1	1061	-	-	-	-	sp|A7BHQ9|TYRO_PHONA Tyrosinase OS=Pholiota nameko GN=tyr1 PE=1 SV=1	gi|971517851|dbj|GAQ80349.1| Tyrosinase [Klebsormidium flaccidum]
c510293_g1	1.56	41.62	26.73	0	0.095	869	-	-	-	-	-	-
c510338_g1	0	51.99	Inf	0.01	1	1275	GO:0006807;GO:0000166;GO:0016874	-	virNOG00254	E	sp|Q96V52|GLNA_EMENI Glutamine synthetase OS=Emericella nidulans (strain FGSC A4 / ATCC 38163 / CBS 112.46 / NRRL 194 / M139) GN=glnA PE=3 SV=3	gi|971514042|dbj|GAQ84191.1| Glutamine synthetase [Klebsormidium flaccidum]
c510460_g1	0	9.16	Inf	0.01	1	1338	-	-	-	-	-	-
c510590_g1	0	10.84	Inf	0.004	1	773	GO:0004252;GO:0006508;GO:0016021	-	NOG75907;virNOG00538	TR	sp|Q0WQX7|RBL1_ARATH RHOMBOID-like protein 1 OS=Arabidopsis thaliana GN=RBL1 PE=2 SV=1	gi|502103768|ref|XP_004492359.1| PREDICTED: inactive rhomboid protein 1-like [Cicer arietinum]
c511506_g1	73.7	209.85	2.85	0.033	1	483	-	-	KOG1021;virNOG06184	WMG	-	gi|502119532|ref|XP_004496651.1| PREDICTED: xyloglucan galactosyltransferase KATAMARI1 homolog [Cicer arietinum]
c511564_g1	0.32	7.45	23.53	0.048	1	2137	GO:0016301	-	virNOG05235	T	sp|Q8GYA4|CRK10_ARATH Cysteine-rich receptor-like protein kinase 10 OS=Arabidopsis thaliana GN=CRK10 PE=1 SV=3	gi|922356720|ref|XP_003615450.2| cysteine-rich receptor-kinase-like protein [Medicago truncatula] gi|657385241|gb|AES98408.2| cysteine-rich receptor-kinase-like protein [Medicago truncatula]
c512540_g1	17.8	60.23	3.38	0.035	1	1253	GO:0006351	-	virNOG21959	K	sp|Q9SFE4|ERF12_ARATH Ethylene-responsive transcription factor ERF012 OS=Arabidopsis thaliana GN=ERF012 PE=2 SV=1	gi|947116406|gb|KRH64708.1| hypothetical protein GLYMA_04G251400 [Glycine max]
c512541_g1	17.23	63	3.66	0.031	1	1283	GO:0006351	-	virNOG21959	K	sp|Q9SFE4|ERF12_ARATH Ethylene-responsive transcription factor ERF012 OS=Arabidopsis thaliana GN=ERF012 PE=2 SV=1	gi|947116406|gb|KRH64708.1| hypothetical protein GLYMA_04G251400 [Glycine max]
c512542_g1	3.4	37.99	11.18	0.008	1	1276	GO:0055085;GO:0016021	-	virNOG12998	P	sp|O04034|CCX5_ARATH Cation/calcium exchanger 5 OS=Arabidopsis thaliana GN=CCX5 PE=2 SV=1	gi|593693048|ref|XP_007147066.1| hypothetical protein PHAVU_006G093300g [Phaseolus vulgaris] gi|561020289|gb|ESW19060.1| hypothetical protein PHAVU_006G093300g [Phaseolus vulgaris]
c512544_g1	5.88	40.74	6.93	0.021	1	1655	GO:0055085;GO:0016021	-	virNOG12998	P	sp|O04034|CCX5_ARATH Cation/calcium exchanger 5 OS=Arabidopsis thaliana GN=CCX5 PE=2 SV=1	gi|920711619|gb|KOM52868.1| hypothetical protein LR48_Vigan09g152700 [Vigna angularis]
c512546_g1	1.55	14.03	9.03	0.029	1	1041	-	-	-	-	-	gi|1012341058|gb|KYP52266.1| Retrovirus-related Pol polyprotein from transposon TNT 1-94 [Cajanus cajan]
c512547_g1	0.61	11.64	19.01	0.017	1	1109	GO:0016020;GO:0055085;GO:0015672;GO:0030001	-	virNOG12998	P	sp|O04034|CCX5_ARATH Cation/calcium exchanger 5 OS=Arabidopsis thaliana GN=CCX5 PE=2 SV=1	gi|734320722|gb|KHN04009.1| Sodium/potassium/calcium exchanger 6 [Glycine soja]
c512548_g1	0.93	11.59	12.48	0.029	1	1209	GO:0055085;GO:0016021	-	virNOG12998	P	sp|O04034|CCX5_ARATH Cation/calcium exchanger 5 OS=Arabidopsis thaliana GN=CCX5 PE=2 SV=1	gi|593693048|ref|XP_007147066.1| hypothetical protein PHAVU_006G093300g [Phaseolus vulgaris] gi|561020289|gb|ESW19060.1| hypothetical protein PHAVU_006G093300g [Phaseolus vulgaris]
c512615_g1	7.64	53.85	7.05	0.002	1	3931	GO:0004674;GO:0005524;GO:0016021;GO:0006468	-	virNOG10452	T	sp|C0LGV1|RCH1_ARATH LRR receptor-like serine/threonine-protein kinase RCH1 OS=Arabidopsis thaliana GN=RCH1 PE=2 SV=1	gi|571474581|ref|XP_003532308.2| PREDICTED: LRR receptor-like serine/threonine-protein kinase RCH1 [Glycine max] gi|947098219|gb|KRH46804.1| hypothetical protein GLYMA_08G357400 [Glycine max]
c513188_g1	0	6.13	Inf	0.039	1	815	-	-	-	-	-	-
c513198_g1	0	12.84	Inf	0.04	1	1363	GO:0016787	-	virNOG00808;virNOG31580;virNOG11259	RG	sp|Q2U325|BGLG_ASPOR Probable beta-glucosidase G OS=Aspergillus oryzae (strain ATCC 42149 / RIB 40) GN=bglG PE=3 SV=1	gi|223514012|gb|EEF24332.1| Thermostable beta-glucosidase B, putative, partial [Ricinus communis]
c513199_g1	0	11.55	Inf	0.005	1	1108	-	-	virNOG06379;COG1472	RG	sp|Q5B0F4|BGLG_EMENI Probable beta-glucosidase G OS=Emericella nidulans (strain FGSC A4 / ATCC 38163 / CBS 112.46 / NRRL 194 / M139) GN=bglG PE=3 SV=2	gi|1024031452|gb|KZV42204.1| Thermostable beta-glucosidase B [Dorcoceras hygrometricum]
c513226_g1	41.95	172.55	4.11	0.005	1	662	GO:0016310;GO:0016301;GO:0016021	-	KOG0619;virNOG01494	TR	sp|Q9C9H7|RLP12_ARATH Receptor-like protein 12 OS=Arabidopsis thaliana GN=RLP12 PE=2 SV=2	gi|922391084|ref|XP_013463958.1| LRR receptor-like kinase [Medicago truncatula] gi|657398385|gb|KEH37993.1| LRR receptor-like kinase [Medicago truncatula]
c513235_g1	0	9.56	Inf	0.021	1	1104	GO:0016491	-	virNOG00484;COG1902;virNOG31611;virNOG33333	C	sp|B8N8Q9|AFVA_ASPFN NADPH dehydrogenase afvA OS=Aspergillus flavus (strain ATCC 200026 / FGSC A1120 / NRRL 3357 / JCM 12722 / SRRC 167) GN=afvA PE=2 SV=1	gi|971511375|dbj|GAQ86826.1| NADH:flavin oxidoreductase or 12-oxophytodienoate reductase [Klebsormidium flaccidum]
c513680_g1	0	19.82	Inf	0.018	1	1031	-	-	virNOG06682	R	sp|N4WR35|RED1_COCH4 NADP-dependent oxidoreductase RED1 OS=Cochliobolus heterostrophus (strain C4 / ATCC 48331 / race T) GN=RED1 PE=3 SV=1	gi|1035933904|gb|OAY62974.1| 2-alkenal reductase (NADP(+)-dependent) [Ananas comosus]
c513694_g1	0	9.83	Inf	0.011	1	739	-	-	-	-	sp|Q01358|BLI3_NEUCR Protein bli-3 OS=Neurospora crassa (strain ATCC 24698 / 74-OR23-1A / CBS 708.71 / DSM 1257 / FGSC 987) GN=bli-3 PE=2 SV=1	-
c513966_g1	3.39	19.79	5.84	0.034	1	982	-	-	-	-	-	gi|87240731|gb|ABD32589.1| Cytochrome cd1-nitrite reductase-like, C-terminal haem d1 [Medicago truncatula]
c514016_g1	1.23	25.32	20.57	0.001	0.689	839	-	-	KOG1075;virNOG09124	R	-	gi|1012362745|gb|KYP73928.1| hypothetical protein KK1_006587, partial [Cajanus cajan]
c514428_g1	13.93	51.94	3.73	0.028	1	264	-	-	-	-	-	gi|1012345688|gb|KYP56880.1| hypothetical protein KK1_003131 [Cajanus cajan]
c514430_g1	0.31	7.51	24.4	0.047	1	212	-	-	-	-	-	-
c514434_g1	15.46	53.62	3.47	0.036	1	242	-	-	-	-	-	gi|1012345688|gb|KYP56880.1| hypothetical protein KK1_003131 [Cajanus cajan]
c514614_g1	0	8.58	Inf	0.012	1	305	-	-	-	-	-	-
c514931_g1	0.32	7.5	23.68	0.047	1	1939	GO:0016021	-	virNOG03962	TDK	sp|Q9SLK2|ALIS3_ARATH ALA-interacting subunit 3 OS=Arabidopsis thaliana GN=ALIS3 PE=1 SV=1	gi|502107204|ref|XP_004493191.1| PREDICTED: ALA-interacting subunit 3-like [Cicer arietinum]
c515257_g1	0	13.29	Inf	0.001	0.866	1671	-	-	-	-	-	-
c515345_g1	8.33	32.33	3.88	0.044	1	598	-	-	-	-	-	-
c515799_g1	0	6.45	Inf	0.033	1	1420	-	-	-	-	-	-
c515813_g1	2.47	15.41	6.23	0.048	1	2028	-	-	virNOG00819;virNOG31300;virNOG33673;virNOG19602	R	sp|Q94HW2|POLR1_ARATH Retrovirus-related Pol polyprotein from transposon RE1 OS=Arabidopsis thaliana GN=RE1 PE=2 SV=1	gi|1012327812|gb|KYP39497.1| Retrovirus-related Pol polyprotein from transposon TNT 1-94 [Cajanus cajan]
c516009_g1	0	12.51	Inf	0.018	1	778	-	-	-	-	-	-
c516105_g1	0	23.85	Inf	0.003	1	1997	-	-	-	-	-	-
c516115_g1	11.22	46.9	4.18	0.02	1	703	-	-	-	-	-	-
c516189_g1	3.7	29.95	8.09	0.005	1	1408	GO:0004857;GO:0043086	-	virNOG26028	R	sp|Q8GT41|PLA1_PLAAC Putative invertase inhibitor OS=Platanus acerifolia PE=1 SV=1	gi|828301670|ref|XP_012569566.1| PREDICTED: LOW QUALITY PROTEIN: uncharacterized protein LOC101489391 [Cicer arietinum]
c516973_g1	0.61	32.46	53.31	0.019	1	1137	-	-	virNOG16673;virNOG08992;NOG132868	SG	sp|P19172|CHIA_ARATH Acidic endochitinase OS=Arabidopsis thaliana GN=CHIB1 PE=2 SV=2	gi|1012339363|gb|KYP50597.1| Acidic endochitinase [Cajanus cajan]
c517085_g1	0	23.55	Inf	0.01	1	506	-	-	-	-	-	-
c517472_g1	3.71	19.17	5.17	0.047	1	1539	GO:1902600;GO:0005743;GO:0008121;GO:0070469;GO:0006122	-	virNOG24922	C	-	gi|947061226|gb|KRH10487.1| hypothetical protein GLYMA_15G050500 [Glycine max]
c517691_g1	14.55	52.9	3.64	0.03	1	1337	GO:0005829;GO:0008270;GO:0047974;GO:0009451	-	virNOG01432	F	sp|O34598|GUAD_BACSU Guanine deaminase OS=Bacillus subtilis (strain 168) GN=guaD PE=1 SV=1	gi|937912314|dbj|BAS87234.1| Os03g0833900 [Oryza sativa Japonica Group]
c517838_g1	0.92	10.98	11.89	0.041	1	1036	-	-	-	-	sp|Q6K9N1|CKI1_ORYSJ Casein kinase 1 OS=Oryza sativa subsp. japonica GN=CKI1 PE=1 SV=1	-
c518580_g1	0	12.16	Inf	0.031	1	854	GO:0016021	-	virNOG24894;NOG97212	SR	sp|Q4HXT6|PMP3_GIBZE Plasma membrane proteolipid 3 OS=Gibberella zeae (strain PH-1 / ATCC MYA-4620 / FGSC 9075 / NRRL 31084) GN=PMP3 PE=3 SV=2	gi|224122808|ref|XP_002318921.1| hypothetical protein POPTR_0013s00340g [Populus trichocarpa] gi|566198630|ref|XP_006375707.1| hypothetical protein POPTR_0013s00340g [Populus trichocarpa] gi|566198632|ref|XP_006375708.1| Hydrophobic protein RCI2A [Populus trichocarpa] gi|566198635|ref|XP_006375709.1| hypothetical protein POPTR_0013s00340g [Populus trichocarpa] gi|222857297|gb|EEE94844.1| hypothet…
c519356_g1	0	8.48	Inf	0.012	1	562	GO:0003723;GO:0006412;GO:0003735;GO:0015935	-	virNOG02326	J	sp|Q9FJA6|RS33_ARATH 40S ribosomal protein S3-3 OS=Arabidopsis thaliana GN=RPS3C PE=1 SV=1	gi|388507388|gb|AFK41760.1| unknown [Lotus japonicus]
c519410_g1	1.25	61.1	49.04	0.012	1	1268	-	-	KOG0017;virNOG08281	R	sp|Q94HW2|POLR1_ARATH Retrovirus-related Pol polyprotein from transposon RE1 OS=Arabidopsis thaliana GN=RE1 PE=2 SV=1	gi|955370708|ref|XP_014623173.1| PREDICTED: uncharacterized mitochondrial protein AtMg00810-like [Glycine max]
c519414_g1	0	8.57	Inf	0.011	1	897	-	-	KOG0017;virNOG08281	R	sp|Q94HW2|POLR1_ARATH Retrovirus-related Pol polyprotein from transposon RE1 OS=Arabidopsis thaliana GN=RE1 PE=2 SV=1	gi|1012335414|gb|KYP46744.1| Retrovirus-related Pol polyprotein from transposon TNT 1-94 [Cajanus cajan]
c519474_g1	8.98	47.81	5.32	0.045	1	638	-	-	virNOG01329	O	sp|Q9CAR7|HIR2_ARATH Hypersensitive-induced response protein 2 OS=Arabidopsis thaliana GN=HIR2 PE=1 SV=1	gi|525314068|ref|NP_001265943.1| uncharacterized protein LOC101508404 [Cicer arietinum] gi|3928150|emb|CAA10289.1| hypothetical protein [Cicer arietinum]
c519484_g1	1.22	11.27	9.2	0.048	1	711	-	-	virNOG01329	O	sp|Q9CAR7|HIR2_ARATH Hypersensitive-induced response protein 2 OS=Arabidopsis thaliana GN=HIR2 PE=1 SV=1	gi|525314068|ref|NP_001265943.1| uncharacterized protein LOC101508404 [Cicer arietinum] gi|3928150|emb|CAA10289.1| hypothetical protein [Cicer arietinum]
c519937_g1	1.57	24.56	15.69	0.002	0.987	1003	-	-	-	-	-	-
c520170_g1	0	13.3	Inf	0.035	1	628	-	-	KOG1075;virNOG10780	SR	-	gi|1021575414|ref|XP_016178922.1| PREDICTED: uncharacterized protein LOC107621414 [Arachis ipaensis]
c520171_g1	0	39.41	Inf	0.001	0.716	1021	-	-	KOG1075;virNOG32743	R	-	gi|1021525823|ref|XP_016206345.1| PREDICTED: uncharacterized protein LOC107646692 [Arachis ipaensis]
c520177_g1	0.3	10.17	33.42	0.016	1	1271	-	-	virNOG10780	S	-	gi|922366553|ref|XP_013455443.1| hypothetical protein MTR_4g037265 [Medicago truncatula] gi|657387344|gb|KEH29474.1| hypothetical protein MTR_4g037265 [Medicago truncatula]
c520227_g1	0.63	10.9	17.21	0.022	1	621	-	-	COG2801;COG0316;virNOG39402	SRL	sp|Q9HSF6|RNH_HALSA Ribonuclease HI OS=Halobacterium salinarum (strain ATCC 700922 / JCM 11081 / NRC-1) GN=rnhA PE=1 SV=1	gi|1021526160|ref|XP_016206539.1| PREDICTED: uncharacterized protein LOC107646910 [Arachis ipaensis]
c520486_g1	5.93	27.96	4.72	0.03	1	700	GO:0004674;GO:0005524;GO:0016021;GO:0006468;GO:0007166;GO:0005886	-	virNOG14566	T	sp|Q8GYF5|WAKLR_ARATH Wall-associated receptor kinase-like 21 OS=Arabidopsis thaliana GN=WAKL21 PE=2 SV=2	gi|922336911|ref|XP_013446445.1| wall associated kinase-like protein [Medicago truncatula] gi|657375049|gb|KEH20472.1| wall associated kinase-like protein [Medicago truncatula]
c520499_g1	10.08	51.02	5.06	0.029	1	428	-	-	-	-	-	-
c520585_g1	6.88	36.68	5.33	0.013	1	383	-	-	-	-	-	-
c520592_g1	2.46	15.3	6.22	0.048	1	635	-	-	-	-	-	-
c520602_g1	38.73	127.42	3.29	0.022	1	3237	-	-	virNOG06944	S	-	gi|734435681|gb|KHN47867.1| hypothetical protein glysoja_036611 [Glycine soja]
c520838_g1	0	13.3	Inf	0.001	0.866	1384	-	-	-	-	-	-
c520839_g1	0	22.19	Inf	0	0.103	1328	-	-	-	-	-	-
c521036_g1	0	7.46	Inf	0.019	1	800	-	-	virNOG07577	R	sp|Q67YC9|Y4141_ARATH Uncharacterized protein At4g14100 OS=Arabidopsis thaliana GN=At4g14100 PE=2 SV=1	gi|922337891|ref|XP_013446935.1| transferring glycosyl group transferase [Medicago truncatula] gi|657375725|gb|KEH20962.1| transferring glycosyl group transferase [Medicago truncatula]
c521209_g1	0	12.01	Inf	0.005	1	536	-	-	-	-	-	-
c521343_g1	0.31	9.55	31.03	0.035	1	751	-	-	-	-	-	-
c522220_g1	0	10.89	Inf	0.015	1	1128	-	-	virNOG08338;NOG50220	S	-	gi|357451127|ref|XP_003595840.1| DUF946 family protein [Medicago truncatula] gi|355484888|gb|AES66091.1| DUF946 family protein [Medicago truncatula]
c522364_g1	0	90.53	Inf	0.02	1	1569	GO:0046872;GO:0055114;GO:0016491	K00121	virNOG06500	Q	sp|P0CL53|FADH_ASPOR S-(hydroxymethyl)glutathione dehydrogenase OS=Aspergillus oryzae (strain ATCC 42149 / RIB 40) GN=FDH1 PE=3 SV=1	gi|731347078|ref|XP_010684796.1| PREDICTED: alcohol dehydrogenase class-3 [Beta vulgaris subsp. vulgaris] gi|870853948|gb|KMT05781.1| hypothetical protein BVRB_7g166210 [Beta vulgaris subsp. vulgaris]
c522645_g1	0	8.46	Inf	0.012	1	369	-	-	-	-	-	-
c523316_g1	5.19	33.77	6.51	0.008	1	1033	-	-	virNOG03739	K	sp|Q39237|TGA1_ARATH Transcription factor TGA1 OS=Arabidopsis thaliana GN=TGA1 PE=1 SV=2	gi|388492110|gb|AFK34121.1| unknown [Medicago truncatula]
c524296_g1	0	5.81	Inf	0.047	1	2043	-	-	virNOG09124;virNOG36667	R	-	gi|922356210|ref|XP_003613513.2| DUF4283 domain protein [Medicago truncatula] gi|657384631|gb|AES96471.2| DUF4283 domain protein [Medicago truncatula]
c524300_g1	0	10.57	Inf	0.014	1	2115	-	-	virNOG36667;virNOG23000	R	-	gi|998454215|gb|AMK48045.1| hypothetical protein [Lupinus angustifolius]
c524445_g1	2.78	52.81	18.99	0	0.096	2321	-	-	-	-	-	-
c524447_g1	7.45	91.21	12.24	0	0.096	2643	-	-	-	-	-	-
c524486_g1	0	10.86	Inf	0.006	1	1242	-	-	-	-	-	-
c524487_g1	0	23.16	Inf	0	0.527	1149	-	-	-	-	-	-
c524979_g1	8.68	34.82	4.01	0.036	1	1316	-	-	virNOG01601	K	sp|Q8RWY4|NLP6_ARATH Protein NLP6 OS=Arabidopsis thaliana GN=NLP6 PE=2 SV=2	gi|922327845|ref|XP_013443315.1| plant regulator RWP-RK family protein [Medicago truncatula] gi|657371339|gb|KEH17340.1| plant regulator RWP-RK family protein [Medicago truncatula]
c525039_g1	0	39.98	Inf	0.008	1	1880	-	-	-	-	sp|O94447|SLM1_SCHPO Cytoskeletal signaling protein slm1 OS=Schizosaccharomyces pombe (strain 972 / ATCC 24843) GN=slm1 PE=1 SV=1	-
c525378_g1	0.63	8.81	13.91	0.048	1	569	GO:0005524	-	virNOG01114	Z	sp|A2BDB0|ACTG_XENLA Actin, cytoplasmic 2 OS=Xenopus laevis GN=actg1 PE=2 SV=1	gi|326529133|dbj|BAK00960.1| predicted protein [Hordeum vulgare subsp. vulgare]
c525468_g1	2.18	44.65	20.47	0.024	1	3084	GO:0055085;GO:0005524;GO:0016021;GO:0042626;GO:0005886	-	virNOG03936	Q	sp|O81016|AB32G_ARATH ABC transporter G family member 32 OS=Arabidopsis thaliana GN=ABCG32 PE=1 SV=1	gi|947108343|gb|KRH56669.1| hypothetical protein GLYMA_05G011900 [Glycine max]
c525748_g1	7.12	38.68	5.43	0.034	1	1620	GO:0055114;GO:0016491	-	COG0673;virNOG02745	QRG	sp|Q9SZ83|Y4967_ARATH Uncharacterized oxidoreductase At4g09670 OS=Arabidopsis thaliana GN=At4g09670 PE=1 SV=1	gi|502093314|ref|XP_004489900.1| PREDICTED: uncharacterized oxidoreductase At4g09670-like [Cicer arietinum]
c525755_g1	0.3	16.69	54.84	0.011	1	328	-	-	-	-	-	-
c526073_g1	1.25	15.93	12.79	0.011	1	822	-	-	-	-	-	-
c526331_g1	0	7.83	Inf	0.016	1	2003	-	-	virNOG00819;virNOG05810	R	sp|Q94HW2|POLR1_ARATH Retrovirus-related Pol polyprotein from transposon RE1 OS=Arabidopsis thaliana GN=RE1 PE=2 SV=1	gi|1012333098|gb|KYP44504.1| hypothetical protein KK1_034024 [Cajanus cajan]
c526655_g1	10.93	48.4	4.43	0.024	1	1716	GO:0016021	-	euNOG09490;virNOG07428	S	sp|F4I9E1|NFD4_ARATH Protein NUCLEAR FUSION DEFECTIVE 4 OS=Arabidopsis thaliana GN=NFD4 PE=3 SV=1	gi|502164896|ref|XP_004513316.1| PREDICTED: protein NUCLEAR FUSION DEFECTIVE 4 [Cicer arietinum]
c526659_g1	6.9	33.38	4.84	0.02	1	793	GO:0016021	-	virNOG07428	S	sp|F4I9E1|NFD4_ARATH Protein NUCLEAR FUSION DEFECTIVE 4 OS=Arabidopsis thaliana GN=NFD4 PE=3 SV=1	gi|951071689|ref|XP_014491323.1| PREDICTED: protein NUCLEAR FUSION DEFECTIVE 4 [Vigna radiata var. radiata]
c526910_g1	9.52	38.57	4.05	0.031	1	374	GO:0016021	-	COG0670;virNOG07232	ST	sp|Q9SA63|LFG4_ARATH Protein LIFEGUARD 4 OS=Arabidopsis thaliana GN=LFG4 PE=2 SV=1	gi|920691833|gb|KOM35058.1| hypothetical protein LR48_Vigan02g120800 [Vigna angularis] gi|965609080|dbj|BAT95571.1| hypothetical protein VIGAN_08232400 [Vigna angularis var. angularis]
c526952_g1	3.44	18.14	5.28	0.048	1	1285	-	-	-	-	-	-
c527474_g1	4.04	23.53	5.83	0.024	1	2288	-	K16743	virNOG05346	Z	sp|Q8CJ27|ASPM_MOUSE Abnormal spindle-like microcephaly-associated protein homolog OS=Mus musculus GN=Aspm PE=1 SV=2	gi|502149883|ref|XP_004507698.1| PREDICTED: abnormal spindle-like microcephaly-associated protein homolog isoform X2 [Cicer arietinum]
c527923_g1	0.3	7.8	25.63	0.041	1	801	-	-	KOG0017	R	sp|Q94HW2|POLR1_ARATH Retrovirus-related Pol polyprotein from transposon RE1 OS=Arabidopsis thaliana GN=RE1 PE=2 SV=1	gi|1012334281|gb|KYP45646.1| hypothetical protein KK1_032760, partial [Cajanus cajan]
c528629_g1	0	5.77	Inf	0.047	1	650	-	-	-	-	-	-
c528737_g1	0	8.84	Inf	0.01	1	1088	-	-	-	-	-	-
c528854_g1	0	17.62	Inf	0.007	1	840	-	-	-	-	-	-
c528873_g1	0	239.45	Inf	0.04	1	7521	GO:0043170;GO:0044238;GO:0005488	-	virNOG15679	R	sp|P0CT40|TF29_SCHPO Transposon Tf2-9 polyprotein OS=Schizosaccharomyces pombe (strain 972 / ATCC 24843) GN=Tf2-9 PE=3 SV=1	gi|595885005|ref|XP_007213082.1| hypothetical protein PRUPE_ppa021229mg [Prunus persica] gi|462408947|gb|EMJ14281.1| hypothetical protein PRUPE_ppa021229mg [Prunus persica]
c528887_g1	1.84	18.49	10.03	0.012	1	1909	-	-	virNOG05991	S	-	gi|502102226|ref|XP_004492006.1| PREDICTED: uncharacterized protein LOC101504571 [Cicer arietinum]
c529032_g1	1.58	16.08	10.15	0.017	1	956	-	-	-	-	-	-
c529036_g1	0.62	16.73	26.93	0.044	1	1128	-	-	-	-	-	-
c529079_g1	0	6.44	Inf	0.033	1	525	-	-	-	-	-	-
c529350_g1	5.57	28.01	5.03	0.026	1	491	GO:0005768;GO:0007264;GO:0005525	-	virNOG01182	U	sp|Q40191|RB11A_LOTJA Ras-related protein Rab11A OS=Lotus japonicus GN=RAB11A PE=2 SV=1	gi|1012364552|gb|KYP75734.1| Ras-related protein Rab11A [Cajanus cajan]
c529937_g1	7.77	35.6	4.58	0.023	1	1551	-	-	virNOG05810;KOG0017;NOG59350	SR	sp|Q94HW2|POLR1_ARATH Retrovirus-related Pol polyprotein from transposon RE1 OS=Arabidopsis thaliana GN=RE1 PE=2 SV=1	gi|1012350152|gb|KYP61341.1| Retrovirus-related Pol polyprotein from transposon TNT 1-94 [Cajanus cajan]
c530221_g1	1.24	32.19	25.91	0.002	0.969	1675	-	-	-	-	-	-
c530265_g1	0.62	40.49	65.77	0.003	1	1544	-	-	-	-	-	-
c530266_g1	21.49	67.66	3.15	0.047	1	1609	-	-	-	-	-	-
c530272_g1	0.31	45.6	148.17	0.003	1	1242	-	-	-	-	-	-
c530276_g1	13.73	68.79	5.01	0.015	1	675	-	-	-	-	-	-
c530277_g1	19.08	63.14	3.31	0.046	1	712	-	-	-	-	-	-
c535367_g1	114.6	334.13	2.92	0.025	1	1269	GO:0032012;GO:0005086;GO:0043547	-	virNOG12200	U	sp|F4IXW2|BIG5_ARATH Brefeldin A-inhibited guanine nucleotide-exchange protein 5 OS=Arabidopsis thaliana GN=BIG5 PE=1 SV=2	gi|502150646|ref|XP_004508055.1| PREDICTED: brefeldin A-inhibited guanine nucleotide-exchange protein 5 [Cicer arietinum]
c535538_g1	0	8.18	Inf	0.016	1	452	-	-	-	-	-	-
c535590_g1	0	6.14	Inf	0.039	1	901	-	-	virNOG22430	L	-	gi|159476864|ref|XP_001696531.1| hypothetical protein CHLREDRAFT_98158 [Chlamydomonas reinhardtii] gi|158282756|gb|EDP08508.1| predicted protein, partial [Chlamydomonas reinhardtii]
c535864_g1	14.33	47.33	3.3	0.047	1	767	-	-	virNOG06005	S	-	gi|922336607|ref|XP_013446293.1| hypothetical protein MTR_8g071270 [Medicago truncatula] gi|657374800|gb|KEH20320.1| hypothetical protein MTR_8g071270 [Medicago truncatula]
c537902_g1	0	6.81	Inf	0.027	1	1092	-	-	-	-	-	-
c537993_g1	0	7.51	Inf	0.029	1	942	-	-	virNOG01749;KOG0768	C	sp|Q03829|YM39_YEAST Uncharacterized mitochondrial carrier YMR166C OS=Saccharomyces cerevisiae (strain ATCC 204508 / S288c) GN=YMR166C PE=1 SV=1	gi|944221772|gb|KQK86176.1| hypothetical protein SETIT_036891mg [Setaria italica]
c538248_g1	0	6.1	Inf	0.039	1	1755	-	-	virNOG26439;chloroNOG02999;virNOG27107;virNOG09200	KR	sp|Q9M364|ATX3_ARATH Histone-lysine N-methyltransferase ATX3 OS=Arabidopsis thaliana GN=ATX3 PE=2 SV=2	gi|255071497|ref|XP_002499423.1| predicted protein [Micromonas commoda] gi|226514685|gb|ACO60681.1| predicted protein [Micromonas commoda]
c538308_g1	0	21.06	Inf	0.002	1	1316	-	-	-	-	-	-
c538328_g1	0	22.65	Inf	0.017	1	1534	-	-	-	-	sp|D4AS70|FAE1_ARTBC Probable feruloyl esterase ARB_07085 OS=Arthroderma benhamiae (strain ATCC MYA-4681 / CBS 112371) GN=ARB_07085 PE=1 SV=1	gi|223515987|gb|EEF24842.1| Feruloyl esterase B precursor, putative, partial [Ricinus communis]
c538547_g1	0	50.56	Inf	0.019	1	1896	GO:0006810;GO:0016020;GO:0044699;GO:0022857	-	virNOG01520;virNOG03715	R	sp|Q92253|RCO3_NEUCR Probable glucose transporter rco-3 OS=Neurospora crassa (strain ATCC 24698 / 74-OR23-1A / CBS 708.71 / DSM 1257 / FGSC 987) GN=rco-3 PE=3 SV=2	gi|326504926|dbj|BAK06754.1| predicted protein [Hordeum vulgare subsp. vulgare]
c538745_g1	0	20.25	Inf	0.016	1	912	-	-	virNOG07273	D	sp|Q5IBC5|ESP1_ARATH Separase OS=Arabidopsis thaliana GN=ESP1 PE=2 SV=1	gi|965599625|dbj|BAT86803.1| hypothetical protein VIGAN_05011800 [Vigna angularis var. angularis]
c538947_g1	38.24	112.27	2.94	0.036	1	2000	GO:0004674;GO:0005524;GO:0016021;GO:0006468	-	virNOG05235;COG0515	T	sp|Q9M0X5|CRK25_ARATH Cysteine-rich receptor-like protein kinase 25 OS=Arabidopsis thaliana GN=CRK25 PE=3 SV=1	gi|828329923|ref|XP_004511327.2| PREDICTED: uncharacterized protein LOC101500396 [Cicer arietinum]
c538948_g1	0	58.02	Inf	0.002	1	1745	GO:0005488	-	virNOG11357	U	sp|Q9VXG4|ANX11_DROME Annexin B11 OS=Drosophila melanogaster GN=AnxB11 PE=2 SV=2	gi|302762989|ref|XP_002964916.1| hypothetical protein SELMODRAFT_167346 [Selaginella moellendorffii] gi|300167149|gb|EFJ33754.1| hypothetical protein SELMODRAFT_167346 [Selaginella moellendorffii]
c539081_g1	44.81	155.23	3.46	0.015	1	294	-	-	KOG0001;COG5272;virNOG06759	O	sp|P0CG73|UBI1P_CANAX Polyubiquitin OS=Candida albicans GN=UBI1 PE=1 SV=1	gi|697108135|ref|XP_009607915.1| PREDICTED: ubiquitin, partial [Nicotiana tomentosiformis]
c539194_g1	0	82.03	Inf	0.026	1	2104	-	-	-	-	sp|Q59VM4|RPN4_CANAL Transcriptional regulator RPN4 OS=Candida albicans (strain SC5314 / ATCC MYA-2876) GN=RPN4 PE=1 SV=1	-
c539195_g1	0	21.51	Inf	0.02	1	1466	-	-	-	-	-	-
c539197_g1	0	28.01	Inf	0.04	1	1382	-	-	-	-	-	-
c539298_g1	21.39	148.32	6.93	0.001	0.757	2298	GO:0030246;GO:0004674;GO:0005524;GO:0016021;GO:0006468	-	virNOG12183	T	sp|Q9LXA5|LRK91_ARATH L-type lectin-domain containing receptor kinase IX.1 OS=Arabidopsis thaliana GN=LECRK91 PE=1 SV=1	gi|828318912|ref|XP_012572411.1| PREDICTED: uncharacterized protein LOC101491058 [Cicer arietinum]
c539823_g1	42.69	120.49	2.82	0.045	1	1191	-	-	-	-	-	gi|502150879|ref|XP_004508169.1| PREDICTED: extensin-3 [Cicer arietinum]
c539900_g1	0	10.56	Inf	0.004	1	1042	GO:0030529	-	virNOG02778	J	sp|P05388|RLA0_HUMAN 60S acidic ribosomal protein P0 OS=Homo sapiens GN=RPLP0 PE=1 SV=1	gi|552841751|ref|XP_005850392.1| hypothetical protein CHLNCDRAFT_59607 [Chlorella variabilis] gi|307110053|gb|EFN58290.1| hypothetical protein CHLNCDRAFT_59607 [Chlorella variabilis]
c540034_g1	0	6.46	Inf	0.033	1	494	GO:0042254;GO:0003723;GO:0005829;GO:0006412;GO:0003735;GO:0015935	-	COG0099;virNOG09441	J	sp|P62271|RS18_RAT 40S ribosomal protein S18 OS=Rattus norvegicus GN=Rps18 PE=1 SV=3	gi|567144724|ref|XP_006415047.1| hypothetical protein EUTSA_v10009003mg [Eutrema salsugineum] gi|567163760|ref|XP_006397143.1| hypothetical protein EUTSA_v10029039mg [Eutrema salsugineum] gi|557092818|gb|ESQ33400.1| hypothetical protein EUTSA_v10009003mg [Eutrema salsugineum] gi|557098160|gb|ESQ38596.1| hypothetical protein EUTSA_v10029039mg [Eutrema salsugineum]
c540136_g1	0	6.15	Inf	0.039	1	1259	-	-	virNOG19563	P	sp|Q9FJH5|HIP3_ARATH Heavy metal-associated isoprenylated plant protein 3 OS=Arabidopsis thaliana GN=HIPP03 PE=1 SV=1	gi|1026003815|ref|XP_016553745.1| PREDICTED: heavy metal-associated isoprenylated plant protein 3 isoform X1 [Capsicum annuum]
c540700_g1	0	454.68	Inf	0.029	1	881	-	-	-	-	-	-
c540790_g1	0	16.21	Inf	0.025	1	640	-	-	-	-	-	-
c540927_g1	0	188.56	Inf	0	0	1539	-	-	virNOG05970	G	sp|Q9FJH8|NRT24_ARATH High affinity nitrate transporter 2.4 OS=Arabidopsis thaliana GN=NRT2.4 PE=2 SV=1	gi|168031406|ref|XP_001768212.1| nitrate transporter [Physcomitrella patens] gi|37999150|dbj|BAD00098.1| nitrate transporter [Physcomitrella patens] gi|76880350|dbj|BAE45926.1| nitrate transporter [Physcomitrella patens] gi|162680650|gb|EDQ67085.1| nitrate transporter [Physcomitrella patens]
c541155_g1	0	16.07	Inf	0.029	1	820	-	-	-	-	-	-
c541273_g1	0	25.96	Inf	0.009	1	619	-	-	-	-	-	-
c541761_g1	0	12.88	Inf	0.011	1	931	-	-	-	-	-	-
c541810_g1	1.56	20.41	13.06	0.017	1	954	-	-	-	-	sp|Q43675|USP_VICFA Unknown seed protein USP OS=Vicia faba GN=USP PE=2 SV=1	gi|357515871|ref|XP_003628224.1| embryonic abundant-like protein [Medicago truncatula] gi|355522246|gb|AET02700.1| embryonic abundant-like protein [Medicago truncatula]
c541826_g1	1.22	24.78	20.35	0.008	1	805	-	-	-	-	sp|C6L7U1|LIN1_LOTJA Putative E3 ubiquitin-protein ligase LIN-1 OS=Lotus japonicus GN=CERBERUS PE=2 SV=2	gi|254749428|dbj|BAH86605.1| U-box protein with unknown function [Lotus japonicus] gi|254749430|dbj|BAH86606.1| U-box protein with unknown function [Lotus japonicus]
c543095_g1	3.79	25.84	6.81	0.012	1	383	-	-	virNOG08654	T	-	gi|1012366007|gb|KYP77189.1| hypothetical protein KK1_021464 [Cajanus cajan]
c543112_g1	0	12.23	Inf	0.005	1	422	-	-	-	-	-	-
c543122_g1	0	19.1	Inf	0.029	1	428	-	-	-	-	-	-
c543138_g1	0	6.08	Inf	0.047	1	465	-	-	virNOG02141	R	sp|Q93XX5|Y5713_ARATH PI-PLC X domain-containing protein At5g67130 OS=Arabidopsis thaliana GN=At5g67130 PE=1 SV=1	gi|1012355640|gb|KYP66827.1| PI-PLC X domain-containing protein At5g67130 family [Cajanus cajan]
c543171_g1	0	141.38	Inf	0	0.209	579	GO:0016021	-	virNOG25321;virNOG24894;NOG97212	SR	sp|Q4HXT6|PMP3_GIBZE Plasma membrane proteolipid 3 OS=Gibberella zeae (strain PH-1 / ATCC MYA-4620 / FGSC 9075 / NRRL 31084) GN=PMP3 PE=3 SV=2	gi|294464750|gb|ADE77881.1| unknown [Picea sitchensis]
c543187_g1	0	117.88	Inf	0.011	1	875	GO:0016021	-	virNOG24894;NOG97212	SR	sp|Q4HXT6|PMP3_GIBZE Plasma membrane proteolipid 3 OS=Gibberella zeae (strain PH-1 / ATCC MYA-4620 / FGSC 9075 / NRRL 31084) GN=PMP3 PE=3 SV=2	gi|224122808|ref|XP_002318921.1| hypothetical protein POPTR_0013s00340g [Populus trichocarpa] gi|566198630|ref|XP_006375707.1| hypothetical protein POPTR_0013s00340g [Populus trichocarpa] gi|566198632|ref|XP_006375708.1| Hydrophobic protein RCI2A [Populus trichocarpa] gi|566198635|ref|XP_006375709.1| hypothetical protein POPTR_0013s00340g [Populus trichocarpa] gi|222857297|gb|EEE94844.1| hypothet…
c543356_g1	0.61	9.14	14.93	0.05	1	1751	GO:0005634;GO:0003677;GO:0006355;GO:0003700	-	virNOG14818	K	sp|Q9XI33|WIN1_ARATH Ethylene-responsive transcription factor WIN1 OS=Arabidopsis thaliana GN=WIN1 PE=2 SV=1	gi|922362122|ref|XP_003604418.2| ethylene response factor [Medicago truncatula] gi|657386337|gb|AES86615.2| ethylene response factor [Medicago truncatula]
c543432_g1	0	89.44	Inf	0.005	1	603	-	-	-	-	-	-
c543436_g1	0	31.19	Inf	0.007	1	532	-	-	-	-	-	-
c544053_g1	9.6	36.41	3.79	0.04	1	1205	GO:0009908;GO:0005634;GO:0003677;GO:0046872;GO:0006355;GO:0016021;GO:0003700	-	virNOG23409;virNOG24288	K	sp|Q38741|SBP1_ANTMA Squamosa promoter-binding protein 1 OS=Antirrhinum majus GN=SBP1 PE=2 SV=1	gi|965657292|dbj|BAT73711.1| hypothetical protein VIGAN_01122900 [Vigna angularis var. angularis]
c544240_g1	11.74	50.45	4.3	0.017	1	1192	-	-	virNOG22606	S	-	gi|502122508|ref|XP_004497779.1| PREDICTED: golgin subfamily A member 6-like protein 1 [Cicer arietinum]
c544267_g1	14.95	51.51	3.44	0.037	1	1543	GO:0005634;GO:0003677;GO:0006355;GO:0009725	K11797	virNOG07612	R	sp|Q9NSI6|BRWD1_HUMAN Bromodomain and WD repeat-containing protein 1 OS=Homo sapiens GN=BRWD1 PE=1 SV=4	gi|502117700|ref|XP_004495905.1| PREDICTED: PH-interacting protein-like isoform X1 [Cicer arietinum]
c544314_g1	15.93	54.66	3.43	0.035	1	796	GO:0003677	-	virNOG17373	K	sp|Q9LTC4|MYB15_ARATH Transcription factor MYB15 OS=Arabidopsis thaliana GN=MYB15 PE=1 SV=1	gi|922345963|ref|XP_013449896.1| myb transcription factor [Medicago truncatula] gi|657379544|gb|KEH23924.1| myb transcription factor [Medicago truncatula]
c544325_g1	2.83	21.83	7.71	0.013	1	1933	GO:0009877;GO:0016567;GO:0004842;GO:0016874	-	virNOG10883	R	sp|D1FP57|LIN2_LOTJA Putative E3 ubiquitin-protein ligase LIN-2 OS=Lotus japonicus GN=LIN PE=1 SV=1	gi|502118078|ref|XP_004496090.1| PREDICTED: putative E3 ubiquitin-protein ligase LIN [Cicer arietinum] gi|828304678|ref|XP_012570071.1| PREDICTED: putative E3 ubiquitin-protein ligase LIN [Cicer arietinum]
c544327_g1	29.85	194.56	6.52	0	0.427	5237	GO:0009877;GO:0016567;GO:0004842;GO:0016874	-	virNOG10883;strNOG16573	R	sp|C6L7U1|LIN1_LOTJA Putative E3 ubiquitin-protein ligase LIN-1 OS=Lotus japonicus GN=CERBERUS PE=2 SV=2	gi|502118078|ref|XP_004496090.1| PREDICTED: putative E3 ubiquitin-protein ligase LIN [Cicer arietinum] gi|828304678|ref|XP_012570071.1| PREDICTED: putative E3 ubiquitin-protein ligase LIN [Cicer arietinum]
c544329_g1	18.46	108.37	5.87	0.001	0.868	4347	GO:0009877;GO:0016567;GO:0004842;GO:0016874	-	virNOG10883	R	sp|D1FP53|LIN_MEDTR Putative E3 ubiquitin-protein ligase LIN OS=Medicago truncatula GN=LIN PE=2 SV=1	gi|502118078|ref|XP_004496090.1| PREDICTED: putative E3 ubiquitin-protein ligase LIN [Cicer arietinum] gi|828304678|ref|XP_012570071.1| PREDICTED: putative E3 ubiquitin-protein ligase LIN [Cicer arietinum]
c544331_g1	27.72	190.02	6.85	0	0.355	5139	GO:0009877;GO:0016567;GO:0004842;GO:0016874	-	virNOG10883	R	sp|C6L7U1|LIN1_LOTJA Putative E3 ubiquitin-protein ligase LIN-1 OS=Lotus japonicus GN=CERBERUS PE=2 SV=2	gi|502118078|ref|XP_004496090.1| PREDICTED: putative E3 ubiquitin-protein ligase LIN [Cicer arietinum] gi|828304678|ref|XP_012570071.1| PREDICTED: putative E3 ubiquitin-protein ligase LIN [Cicer arietinum]
c544332_g1	3.15	21.12	6.7	0.02	1	1867	GO:0009877;GO:0016567;GO:0004842;GO:0016874	-	virNOG10883	R	sp|D1FP57|LIN2_LOTJA Putative E3 ubiquitin-protein ligase LIN-2 OS=Lotus japonicus GN=LIN PE=1 SV=1	gi|502118078|ref|XP_004496090.1| PREDICTED: putative E3 ubiquitin-protein ligase LIN [Cicer arietinum] gi|828304678|ref|XP_012570071.1| PREDICTED: putative E3 ubiquitin-protein ligase LIN [Cicer arietinum]
c544413_g1	0	20.12	Inf	0	0.171	2408	GO:0006457;GO:0005524;GO:0051082;GO:0006950	-	virNOG09511	O	sp|Q4R4T5|HS90B_MACFA Heat shock protein HSP 90-beta OS=Macaca fascicularis GN=Hsp90ab1 PE=2 SV=1	gi|720067771|ref|XP_010276895.1| PREDICTED: heat shock protein 83-like [Nelumbo nucifera]
c544470_g1	2.19	23.2	10.59	0.005	1	2680	-	-	KOG1075;virNOG01327;virNOG18495	R	-	gi|1012351323|gb|KYP62512.1| Putative ribonuclease H protein At1g65750 family [Cajanus cajan]
c544940_g1	12.15	62.5	5.15	0.006	1	1751	GO:0016310;GO:0016301	-	virNOG06808	R	sp|Q00874|DR100_ARATH DNA damage-repair/toleration protein DRT100 OS=Arabidopsis thaliana GN=DRT100 PE=2 SV=2	gi|502081722|ref|XP_004486948.1| PREDICTED: DNA-damage-repair/toleration protein DRT100 [Cicer arietinum]
c544943_g1	18.19	62.5	3.44	0.039	1	1729	GO:0016310;GO:0016301	-	virNOG06808	R	sp|Q00874|DR100_ARATH DNA damage-repair/toleration protein DRT100 OS=Arabidopsis thaliana GN=DRT100 PE=2 SV=2	gi|502081722|ref|XP_004486948.1| PREDICTED: DNA-damage-repair/toleration protein DRT100 [Cicer arietinum]
c544977_g1	0	8.22	Inf	0.026	1	706	-	-	-	-	-	-
c545319_g1	1.26	11.6	9.22	0.043	1	2031	-	-	virNOG22502;KOG1075;lilNOG23652;virNOG34705	R	-	gi|1012185343|ref|XP_015969290.1| PREDICTED: uncharacterized protein LOC107492746 [Arachis duranensis]
c545652_g1	0	9.89	Inf	0.042	1	773	-	-	-	-	-	gi|502179419|ref|XP_004516427.1| PREDICTED: uncharacterized protein LOC101512634 [Cicer arietinum]
c546276_g1	0	23.05	Inf	0.004	1	952	-	-	-	-	-	-
c546285_g1	0	15.57	Inf	0.013	1	640	-	-	-	-	-	-
c546316_g1	28.15	110.43	3.92	0.011	1	1938	GO:0016787	-	virNOG01719	M	sp|Q9SFF6|PAE12_ARATH Pectin acetylesterase 12 OS=Arabidopsis thaliana GN=PAE12 PE=2 SV=1	gi|356505725|ref|XP_003521640.1| PREDICTED: pectin acetylesterase 10-like [Glycine max] gi|947120138|gb|KRH68387.1| hypothetical protein GLYMA_03G227600 [Glycine max]
c546335_g1	10.92	40.92	3.75	0.036	1	2877	-	-	virNOG08490	S	-	gi|1021533999|ref|XP_016163968.1| PREDICTED: armadillo repeat-containing protein 8-like, partial [Arachis ipaensis]
c546431_g1	0	6.18	Inf	0.038	1	1220	-	-	-	-	-	-
c546432_g1	0	12.69	Inf	0.011	1	911	-	-	-	-	-	-
c546433_g1	0	6.52	Inf	0.032	1	1294	-	-	-	-	-	-
c546453_g1	8.96	44.07	4.92	0.013	1	987	-	-	virNOG17857;virNOG22750	S	-	gi|502164002|ref|XP_004513016.1| PREDICTED: uncharacterized protein LOC101505305 [Cicer arietinum]
c546455_g1	4.01	27.97	6.97	0.01	1	1596	-	-	virNOG17857;virNOG22750	S	-	gi|593705023|ref|XP_007152885.1| hypothetical protein PHAVU_004G168500g [Phaseolus vulgaris] gi|593705025|ref|XP_007152886.1| hypothetical protein PHAVU_004G168500g [Phaseolus vulgaris] gi|561026194|gb|ESW24879.1| hypothetical protein PHAVU_004G168500g [Phaseolus vulgaris] gi|561026195|gb|ESW24880.1| hypothetical protein PHAVU_004G168500g [Phaseolus vulgaris]
c546609_g1	0	14.98	Inf	0.001	0.606	710	-	-	-	-	-	-
c546617_g1	0.32	81.18	256.24	0	0	1195	-	-	-	-	-	-
c546618_g1	0	36.11	Inf	0	0.005	1353	-	-	-	-	-	-
c546621_g1	0	38.47	Inf	0	0.003	552	-	-	-	-	-	-
c546773_g1	28.51	82.49	2.89	0.047	1	909	GO:0016740	-	virNOG09646	T	sp|O49839|PBL2_ARATH Probable serine/threonine-protein kinase PBL2 OS=Arabidopsis thaliana GN=PBL2 PE=1 SV=1	gi|502169289|ref|XP_004514578.1| PREDICTED: protein kinase 2A, chloroplastic-like [Cicer arietinum]
c546878_g1	1.88	17.47	9.29	0.016	1	1470	-	-	-	-	-	-
c546952_g1	36.26	104.66	2.89	0.041	1	2292	GO:0006810;GO:0005524;GO:0016021;GO:0005215;GO:0016887	-	virNOG03257	Q	sp|Q84M24|AB1A_ARATH ABC transporter A family member 1 OS=Arabidopsis thaliana GN=ABCA1 PE=2 SV=2	gi|568880000|ref|XP_006492929.1| PREDICTED: ABC transporter A family member 1 isoform X1 [Citrus sinensis]
c547676_g1	0	17.83	Inf	0.041	1	766	-	-	-	-	-	-
c547679_g1	0.94	27.96	29.71	0	0.313	795	-	-	-	-	-	-
c547929_g1	4.99	24.82	4.97	0.032	1	503	-	-	virNOG05096	S	-	gi|951014926|ref|XP_014510695.1| PREDICTED: uncharacterized protein LOC106769548 [Vigna radiata var. radiata]
c548060_g1	4.98	25.66	5.15	0.028	1	1742	-	-	virNOG05675;virNOG40816	R	-	gi|571488451|ref|XP_006590941.1| PREDICTED: uncharacterized protein LOC100817330 isoform X3 [Glycine max] gi|955350350|ref|XP_014619499.1| PREDICTED: uncharacterized protein LOC100817330 isoform X2 [Glycine max]
c548692_g1	0	21.47	Inf	0.004	1	1496	-	-	-	-	sp|P24867|PCL1_YEAST PHO85 cyclin-1 OS=Saccharomyces cerevisiae (strain ATCC 204508 / S288c) GN=PCL1 PE=1 SV=1	gi|1009121757|ref|XP_015877633.1| PREDICTED: cyclin-U4-1-like [Ziziphus jujuba]
c549568_g1	12.06	41.16	3.41	0.049	1	1214	GO:0016020	-	virNOG01713	I	sp|K7K424|DAT2D_SOYBN Diacylglycerol O-acyltransferase 2D OS=Glycine max GN=DGAT2D PE=1 SV=1	gi|1012331276|gb|KYP42759.1| 2-acylglycerol O-acyltransferase 3 [Cajanus cajan]
c549866_g1	17.62	66.22	3.76	0.021	1	1591	GO:0016747	-	virNOG11968	S	sp|Q9FI78|HST_ARATH Shikimate O-hydroxycinnamoyltransferase OS=Arabidopsis thaliana GN=HST PE=1 SV=1	gi|357494159|ref|XP_003617368.1| HXXXD-type acyl-transferase family protein [Medicago truncatula] gi|355518703|gb|AET00327.1| HXXXD-type acyl-transferase family protein [Medicago truncatula]
c550092_g1	0.31	17.58	57.13	0.022	1	622	-	-	-	-	-	-
c550479_g1	12.03	52.67	4.38	0.015	1	495	GO:0048046;GO:0004553;GO:0016762;GO:0005618;GO:0010411;GO:0042546;GO:0071555	-	virNOG03761	R	sp|Q8LNZ5|XTHB_PHAAN Probable xyloglucan endotransglucosylase/hydrolase protein B OS=Phaseolus angularis GN=XTHB PE=2 SV=1	gi|358249086|ref|NP_001240246.1| uncharacterized protein LOC100779122 precursor [Glycine max] gi|255647598|gb|ACU24262.1| unknown [Glycine max] gi|734433566|gb|KHN46821.1| Putative xyloglucan endotransglucosylase/hydrolase protein B [Glycine soja] gi|947057370|gb|KRH06776.1| hypothetical protein GLYMA_16G045100 [Glycine max]
c550533_g1	0	6.11	Inf	0.039	1	512	-	-	-	-	-	-
c550711_g1	0	33.41	Inf	0	0.009	3033	-	-	COG4826;virNOG03694	OV	sp|P05121|PAI1_HUMAN Plasminogen activator inhibitor 1 OS=Homo sapiens GN=SERPINE1 PE=1 SV=1	gi|1021038452|gb|KZM96235.1| hypothetical protein DCAR_019477 [Daucus carota subsp. sativus]
c550817_g1	0.32	28.73	90.67	0	0.076	1397	-	-	-	-	-	-
c551285_g1	0	8.55	Inf	0.024	1	521	GO:0008168;GO:0032259	-	virNOG09692	R	-	gi|502143892|ref|XP_004505506.1| PREDICTED: uncharacterized protein LOC101513404 [Cicer arietinum]
c551293_g1	0	16.77	Inf	0	0.402	550	GO:0008168;GO:0032259	-	virNOG09692	R	-	gi|502143892|ref|XP_004505506.1| PREDICTED: uncharacterized protein LOC101513404 [Cicer arietinum]
c551336_g1	2.49	16.74	6.73	0.05	1	1516	-	-	-	-	-	-
c551392_g1	136.51	566.37	4.15	0.003	1	1454	GO:0004527;GO:0090305;GO:0004519	-	virNOG06732	R	-	gi|922404263|ref|XP_013469241.1| endonuclease/exonuclease/phosphatase family protein [Medicago truncatula] gi|657404641|gb|KEH43279.1| endonuclease/exonuclease/phosphatase family protein [Medicago truncatula]
c551394_g1	3.07	28.99	9.43	0.004	1	1472	GO:0004527;GO:0090305;GO:0004519	-	virNOG06732	R	-	gi|947123281|gb|KRH71487.1| hypothetical protein GLYMA_02G1505002, partial [Glycine max] gi|947123282|gb|KRH71488.1| hypothetical protein GLYMA_02G1505002, partial [Glycine max] gi|947123283|gb|KRH71489.1| hypothetical protein GLYMA_02G1505002, partial [Glycine max]
c551398_g1	139.63	437.75	3.14	0.026	1	1623	GO:0004527;GO:0090305;GO:0004519	-	virNOG06732	R	-	gi|922404263|ref|XP_013469241.1| endonuclease/exonuclease/phosphatase family protein [Medicago truncatula] gi|657404641|gb|KEH43279.1| endonuclease/exonuclease/phosphatase family protein [Medicago truncatula]
c551464_g1	0	15.55	Inf	0.026	1	504	-	-	-	-	-	-
c551809_g1	32.86	146.78	4.47	0.013	1	1795	GO:0045490;GO:0045330;GO:0005618;GO:0043086;GO:0004857;GO:0030599;GO:0042545	-	virNOG03564	G	sp|Q9FF77|PME47_ARATH Probable pectinesterase/pectinesterase inhibitor 47 OS=Arabidopsis thaliana GN=PME47 PE=2 SV=1	gi|828310482|ref|XP_012571077.1| PREDICTED: probable pectinesterase/pectinesterase inhibitor 25 [Cicer arietinum]
c551900_g1	65.04	197.38	3.03	0.024	1	1752	GO:0005634;GO:0003677;GO:0006355	-	strNOG02496;virNOG33963;virNOG02467	R	sp|F4HY56|RLT1_ARATH Homeobox-DDT domain protein RLT1 OS=Arabidopsis thaliana GN=RLT1 PE=1 SV=1	gi|571498751|ref|XP_006594307.1| PREDICTED: uncharacterized protein LOC100784945 isoform X4 [Glycine max]
c551902_g1	38.1	108.83	2.86	0.043	1	1203	GO:0006351	-	virNOG02467	R	sp|F4HY56|RLT1_ARATH Homeobox-DDT domain protein RLT1 OS=Arabidopsis thaliana GN=RLT1 PE=1 SV=1	gi|828319806|ref|XP_012572567.1| PREDICTED: LOW QUALITY PROTEIN: uncharacterized protein LOC101490953 [Cicer arietinum]
c552328_g1	0.61	15.56	25.56	0.026	1	2140	-	-	virNOG19437;virNOG34138	R	sp|P0C2F6|RNHX1_ARATH Putative ribonuclease H protein At1g65750 OS=Arabidopsis thaliana GN=At1g65750 PE=3 SV=1	gi|1012222641|ref|XP_015936169.1| PREDICTED: uncharacterized protein LOC107462117 [Arachis duranensis]
c552331_g1	0	16.21	Inf	0.028	1	2071	-	-	virNOG19437;virNOG34138	R	sp|P0C2F6|RNHX1_ARATH Putative ribonuclease H protein At1g65750 OS=Arabidopsis thaliana GN=At1g65750 PE=3 SV=1	gi|590647573|ref|XP_007031938.1| Ribonuclease H protein [Theobroma cacao] gi|508710967|gb|EOY02864.1| Ribonuclease H protein [Theobroma cacao]
c552379_g1	0.94	12.97	13.77	0.018	1	817	-	-	NOG140541;virNOG05810;KOG0017;virNOG24415	SR	sp|Q94HW2|POLR1_ARATH Retrovirus-related Pol polyprotein from transposon RE1 OS=Arabidopsis thaliana GN=RE1 PE=2 SV=1	gi|1012319076|gb|KYP32234.1| hypothetical protein KK1_047127, partial [Cajanus cajan]
c552432_g1	28.1	151.87	5.4	0.007	1	2484	GO:0016021	-	virNOG09769	R	-	gi|502116553|ref|XP_004495486.1| PREDICTED: testis-expressed sequence 2 protein-like [Cicer arietinum]
c552443_g1	15.28	98.5	6.45	0.002	1	2455	GO:0016021	-	virNOG09769	R	-	gi|502116553|ref|XP_004495486.1| PREDICTED: testis-expressed sequence 2 protein-like [Cicer arietinum]
c552541_g1	5.51	25.45	4.62	0.039	1	989	-	-	virNOG02872	R	sp|Q9LUI1|LRX6_ARATH Leucine-rich repeat extensin-like protein 6 OS=Arabidopsis thaliana GN=LRX6 PE=2 SV=1	gi|357500939|ref|XP_003620758.1| LRR/extensin [Medicago truncatula] gi|355495773|gb|AES76976.1| LRR/extensin [Medicago truncatula]
c552631_g1	8.78	35.05	3.99	0.035	1	1992	GO:0016779	-	virNOG03418	K	sp|Q9SVY0|NRPA1_ARATH DNA-directed RNA polymerase I subunit 1 OS=Arabidopsis thaliana GN=NRPA1 PE=3 SV=1	gi|502165657|ref|XP_004513648.1| PREDICTED: DNA-directed RNA polymerase I subunit rpa1-like [Cicer arietinum]
c552970_g1	2.14	15.35	7.16	0.037	1	1852	-	-	virNOG04959	T	sp|C0LGL9|FEI2_ARATH LRR receptor-like serine/threonine-protein kinase FEI 2 OS=Arabidopsis thaliana GN=FEI2 PE=1 SV=1	gi|1021515613|ref|XP_016201267.1| PREDICTED: LRR receptor-like serine/threonine-protein kinase FEI 1 isoform X2 [Arachis ipaensis]
c553002_g1	0	18.27	Inf	0.006	1	768	-	-	-	-	-	-
c553004_g1	0	17.12	Inf	0.045	1	744	-	-	-	-	-	-
c553137_g1	0.62	13.26	21.34	0.009	1	1137	-	-	-	-	-	-
c553289_g1	36.73	104.67	2.85	0.047	1	421	-	-	virNOG03573	S	-	gi|502135729|ref|XP_004502433.1| PREDICTED: uncharacterized protein LOC101496552 [Cicer arietinum]
c553723_g1	7.2	37.16	5.16	0.014	1	652	-	-	virNOG07273	D	sp|Q5IBC5|ESP1_ARATH Separase OS=Arabidopsis thaliana GN=ESP1 PE=2 SV=1	gi|1012251265|ref|XP_015943675.1| PREDICTED: separase [Arachis duranensis]
c553835_g1	0.93	18.81	20.25	0.02	1	727	-	-	-	-	-	-
c553841_g1	10.23	71.71	7.01	0.001	0.819	1591	GO:0004674;GO:0005524;GO:0016021;GO:0006468;GO:0005886	-	virNOG10541;COG4886	ST	sp|C0LGE0|Y1765_ARATH Probable LRR receptor-like serine/threonine-protein kinase At1g07650 OS=Arabidopsis thaliana GN=At1g07650 PE=1 SV=1	gi|922357474|ref|XP_003617471.2| LRR receptor-like kinase [Medicago truncatula] gi|657385894|gb|AET00430.2| LRR receptor-like kinase [Medicago truncatula]
c554105_g1	78.52	333	4.24	0.015	1	933	-	-	virNOG08465	R	-	gi|828318489|ref|XP_012572366.1| PREDICTED: F-box/WD repeat-containing protein sel-10 isoform X2 [Cicer arietinum] gi|828318491|ref|XP_012572367.1| PREDICTED: F-box/WD repeat-containing protein sel-10 isoform X3 [Cicer arietinum]
c554115_g1	2.81	19.13	6.81	0.025	1	411	-	-	virNOG08465	R	-	gi|828318489|ref|XP_012572366.1| PREDICTED: F-box/WD repeat-containing protein sel-10 isoform X2 [Cicer arietinum] gi|828318491|ref|XP_012572367.1| PREDICTED: F-box/WD repeat-containing protein sel-10 isoform X3 [Cicer arietinum]
c554187_g1	0	17.85	Inf	0.011	1	881	-	-	-	-	-	-
c554190_g1	0	17.14	Inf	0.016	1	841	-	-	-	-	-	-
c554837_g1	4.33	41.21	9.51	0.002	0.962	1466	GO:0003779;GO:0005524;GO:0003917;GO:0003774;GO:0016459	-	virNOG11645	Z	sp|F4IRU3|MYO12_ARATH Myosin-12 OS=Arabidopsis thaliana GN=XI-F PE=2 SV=1	gi|734376553|gb|KHN21355.1| Unconventional myosin-Va [Glycine soja]
c554839_g1	3.4	31.33	9.2	0.003	1	1638	GO:0003779;GO:0005524;GO:0003917;GO:0003774;GO:0016459	-	virNOG11645	Z	sp|F4IRU3|MYO12_ARATH Myosin-12 OS=Arabidopsis thaliana GN=XI-F PE=2 SV=1	gi|734376553|gb|KHN21355.1| Unconventional myosin-Va [Glycine soja]
c554858_g1	19.44	124.29	6.39	0.013	1	468	-	-	-	-	-	-
c554860_g1	1.87	15.04	8.03	0.03	1	581	-	-	virNOG11095	C	-	-
c555074_g1	0	13.97	Inf	0.005	1	851	-	-	-	-	-	-
c555149_g1	2.79	21.15	7.58	0.016	1	699	-	-	-	-	-	-
c555786_g1	0	6.15	Inf	0.039	1	916	GO:0005524	-	COG5277;virNOG01114	Z	sp|P10994|ACTS_PLEWA Actin, alpha skeletal muscle (Fragment) OS=Pleurodeles waltl PE=2 SV=1	gi|672208759|ref|XP_008780415.1| PREDICTED: actin, muscle, partial [Phoenix dactylifera]
c555789_g1	0	8.12	Inf	0.018	1	773	-	-	COG5277	Z	sp|P10994|ACTS_PLEWA Actin, alpha skeletal muscle (Fragment) OS=Pleurodeles waltl PE=2 SV=1	gi|558850624|gb|AHA91825.1| actin-1, partial [Rosa hybrid cultivar]
c556406_g1	0	12.92	Inf	0.007	1	978	-	-	-	-	-	-
c556464_g1	4.04	21.79	5.4	0.033	1	1660	GO:0005634;GO:0005524;GO:0009738;GO:0035556;GO:0005737;GO:0046777;GO:0018105;GO:0004683;GO:0005509;GO:0009931;GO:0005516	-	COG5126;virNOG01312	ZTD	sp|A2ZVI7|CDPK1_ORYSJ Calcium-dependent protein kinase 1 OS=Oryza sativa subsp. japonica GN=CPK1 PE=2 SV=1	gi|1012347471|gb|KYP58662.1| Calcium-dependent protein kinase 3 [Cajanus cajan]
c556467_g1	41.63	177.2	4.26	0.004	1	3010	GO:0004674;GO:0005524;GO:0005509;GO:0006468	-	virNOG01312	T	sp|A2ZVI7|CDPK1_ORYSJ Calcium-dependent protein kinase 1 OS=Oryza sativa subsp. japonica GN=CPK1 PE=2 SV=1	gi|502139131|ref|XP_004503656.1| PREDICTED: calcium-dependent protein kinase 3-like [Cicer arietinum]
c556692_g1	6.44	38.59	5.99	0.008	1	2216	-	-	-	-	-	-
c556693_g1	3.68	26.57	7.22	0.01	1	1616	-	-	-	-	-	-
c556819_g1	0	12.53	Inf	0.013	1	1645	GO:0008152;GO:0003824;GO:0009987	-	NOG14138;virNOG07865;virNOG28050;virNOG05059	T	sp|Q60EY8|CIPKK_ORYSJ CBL-interacting protein kinase 20 OS=Oryza sativa subsp. japonica GN=CIPK20 PE=2 SV=1	gi|573955855|ref|XP_006660167.1| PREDICTED: CBL-interacting protein kinase 6 [Oryza brachyantha]
c557039_g1	2.18	281.56	129.06	0.003	1	4081	GO:0090304;GO:0005488	-	virNOG08281	R	sp|P10978|POLX_TOBAC Retrovirus-related Pol polyprotein from transposon TNT 1-94 OS=Nicotiana tabacum PE=2 SV=1	gi|1012337233|gb|KYP48513.1| Retrovirus-related Pol polyprotein from transposon TNT 1-94 [Cajanus cajan]
c557757_g1	3.74	32.46	8.69	0.003	1	1287	GO:0015074;GO:0005634;GO:0003676	-	COG2801;virNOG15679	RL	sp|P0CT40|TF29_SCHPO Transposon Tf2-9 polyprotein OS=Schizosaccharomyces pombe (strain 972 / ATCC 24843) GN=Tf2-9 PE=3 SV=1	gi|208609051|dbj|BAG72148.1| hypothetical protein [Lotus japonicus] gi|208609062|dbj|BAG72153.1| hypothetical protein [Lotus japonicus]
c557866_g1	4.35	21.21	4.88	0.045	1	2875	-	-	virNOG00819;virNOG05810;poaNOG23047;KOG0017	R	sp|Q94HW2|POLR1_ARATH Retrovirus-related Pol polyprotein from transposon RE1 OS=Arabidopsis thaliana GN=RE1 PE=2 SV=1	gi|1012366819|gb|KYP78000.1| Retrovirus-related Pol polyprotein from transposon TNT 1-94 [Cajanus cajan]
c558118_g1	28.52	86.87	3.05	0.039	1	2717	-	-	virNOG25403	S	-	gi|502167130|ref|XP_004514062.1| PREDICTED: uncharacterized protein LOC101491954 [Cicer arietinum]
c558207_g1	0	19.45	Inf	0	0.201	715	GO:0016020;GO:0044763;GO:0046872;GO:0044464;GO:0006091;GO:0055114	-	virNOG11095;COG0843	C	sp|P00395|COX1_HUMAN Cytochrome c oxidase subunit 1 OS=Homo sapiens GN=MT-CO1 PE=1 SV=1	gi|357967243|ref|YP_004935276.1| cytochrome c oxidase subunit 1 (mitochondrion) [Silene conica] gi|357967249|ref|YP_004935279.1| cytochrome c oxidase subunit 1 (mitochondrion) [Silene conica] gi|346228099|gb|AEO21063.1| cytochrome c oxidase subunit 1 (mitochondrion) [Silene conica] gi|346228106|gb|AEO21066.1| cytochrome c oxidase subunit 1 (mitochondrion) [Silene conica]
c558215_g1	0	39.54	Inf	0	0.002	1200	GO:0020037;GO:0005506;GO:0004129;GO:0009060;GO:0006119;GO:0022900;GO:1902600;GO:0005507;GO:0016021;GO:0005743;GO:0070469;GO:0005886	-	virNOG11095;COG0843	C	sp|P00395|COX1_HUMAN Cytochrome c oxidase subunit 1 OS=Homo sapiens GN=MT-CO1 PE=1 SV=1	gi|328775231|gb|AEB40011.1| cytochrome c oxidase subunit 1 [Funaria hygrometrica] gi|328905406|gb|AEB54951.1| cytochrome oxidase subunit 1 [Funaria hygrometrica]
c558359_g1	0.31	115.91	376.6	0.001	0.673	1617	-	-	-	-	-	-
c558470_g1	2.21	17.8	8.07	0.027	1	1094	-	-	-	-	-	-
c558720_g1	0	297.88	Inf	0.036	1	3155	-	-	COG2801;virNOG15679	RL	sp|Q7LHG5|YI31B_YEAST Transposon Ty3-I Gag-Pol polyprotein OS=Saccharomyces cerevisiae (strain ATCC 204508 / S288c) GN=TY3B-I PE=3 SV=2	gi|955375197|ref|XP_014624262.1| PREDICTED: uncharacterized protein LOC106796480 [Glycine max]
[truncated: 1,371 more rows]

## Sheet: 【DOWN】DESeq.A6_vs_B2
ID	A6	B2	foldchange(B2/A6)	pvalue	padj	Length	GO	KEGG	eggNOG	eggNOG_Category	Swissprot	NR
[truncated: 2,849 more rows]
